# Supplementary material for: Diabetes Foot Ulcer Prevention: A Review of Footwear Width Assessment for At‐Risk Feet
Source: J Foot Ankle Res. 2025 Aug 3;18(3):e70071. doi: 10.1002/jfa2.70071 (PMC12318611; doi:10.1002/jfa2.70071)
Supplement: Supplementary file 2 — Supporting Information S2 [file JFA2-18-e70071-s001.xlsx]

## Sheet: summary
			Results	Date	Ref
	("diabet*" AND "footwear" AND "fit" AND "width")	Google Scholar	282	2024-12-02	GS1
	("diabet*" AND "shoe" AND "fit" AND "width")	Google Scholar	257	2024-12-02	GS2
	diabet* AND ("shoe" OR "footwear") AND "width"	Google Scholar	842	2024-12-02	GS3
	diabet* AND ("shoe size" OR "footwear size")	Google Scholar	193	2024-12-02	GS4
	("diabet*" AND "footwear" AND "fit" AND "width")	Scopus	74	2024-12-02	SC1
	("diabet*" AND "shoe" AND "fit" AND "width")	Scopus	78	2024-12-02	SC2
	diabet* AND ("shoe" OR "footwear") AND "width"	Scopus	393	2024-12-02	SC3
	diabet* AND ("shoe size" OR "footwear size")	Scopus	166	2024-12-02	SC4
	("diabet*" AND "footwear" AND "fit" AND "width")	Medline	3	2024-12-02	ME1
	("diabet*" AND "shoe" AND "fit" AND "width")	Medline	4	2024-12-02	ME2
	diabet* AND ("shoe" OR "footwear") AND "width"	Medline	14	2024-12-02	ME3
	diabet* AND ("shoe size" OR "footwear size")	Medline	13	2024-12-02	ME4
		Gross	2319
		Duplicates	922
		Net	1397
		Shortlisted	20
		Discarded	1377
			1397
		Remaining	0

## Sheet: shortlist
	Shortlist No.	Include?	Ref	Lead author	Title
	1	YES	GS3_47	Reveal, Gregory T; Laughlin, Richard T; Capecci, Piero; Reeve, Fredrick M;	Foot and ankle survey in adults with diabetes mellitus
	2	YES	GS3_109	Pataky, Zoltan; Herrmann, François R; Regat, Delphine; Vuagnat, Hubert;	The at-risk foot concerns not only patients with diabetes mellitus
	3	YES	GS4_12	Meyr, Andrew J; Creech, C;	Perceptions of appropriate shoe size in diabetic patients presenting for initial podiatric evaluation
	4	YES	GS4_28	Lee, Woo-Chun;	Foot and Shoe Survey in Adult Patients with Diabetes Mellitus
	5	YES	GS4_29	Nixon, Brent P; Armstrong, David G; Wendell, Christopher; Vazquez, Jefferey R; Rabinovich, Zinoviy; Kimbriel, Heather R; Rosales, Mark Anthony; Boulton, Andrew JM;	Do US veterans wear appropriately sized shoes?: the Veterans Affairs shoe size selection study
	6	YES	GS4_104	Tsuruoka, Kahori; Oe, Makoto; Minematsu, Takeo; Tomida, Sanai; Ohashi, Yumiko; Shimojima, Yuko; Mori, Yukie; Nitta, Shiori; Qin, Qi; Abe, Masatoshi;	Skin characteristics associated with foot callus in people with diabetes: A cross-sectional study focused on desmocollin1 in corneocytes
	7	YES	GS4_5	Chantelau, E; Gede, A;	Foot dimensions of elderly people with and without diabetes mellitus–a data basis for shoe design
	8	YES	SC4_114	Reddy P.V.; Vaid M.A.; Child D.F.	Diabetes and incorrectly fitting shoes
	9	YES	SC4_127	Schwarzkopf R.; Perretta D.J.; Russell T.A.; Sheskier S.C.	Foot and shoe size mismatch in three different New York city populations
	10	YES	SC4_134	Chaiwanichsiri D.; Tantisiriwat N.; Janchai S.	Proper shoe sizes for Thai elderly
	11	YES	SC4_152	Burns S.L.; Leese G.P.; McMurdo M.E.T.	Older people and ill fitting shoes
	12	YES	SC4_156	Isip J.D.J.; De Guzman M.; Ebison A., Jr.; Narvacan-Montano C.	Footwear appropriateness, preferences and foot ulcer risk among adult diabetics at makati medical center outpatient department
	13	YES	ME3_8	Harrison SJ Cochrane L Abboud RJ Leese GP	Do patients with diabetes wear shoes of the correct size?.
	14	YES	ME4_9	Paiva de Castro A Rebelatto JR Aurichio TR	The relationship between wearing incorrectly sized shoes and foot dimensions, foot pain, and diabetes.
	Papers derived from previous review
	15	YES	SC4_36	Woldemariam GT, Atnafu NT, Radie YT, et al.	Determinants of diabetic foot ulcer among adult patients with diabetes attending the diabetic clinic in Tikur Anbessa specialized hospital, Addis Ababa, Ethiopia: unmatched case-control study. Diabet Metab Synd Obes. 2020; 13: 3739-3747.
	16	YES	SC4_36	Obimbo MM, Bundi PK, Collis F, Ongeng’o JA	Foot complications among diabetics attending a district hospital in Kenya: Predisposing factors and possible intervention. The Annals of African Surgery 2008; 2:3-8.
	Non-quantitative assessment of footwear fit (Category: 6. Non quantitative footwear fit)
	No.		Ref	Lead author	Title	Width standard
	17	NO	SC3_331	Litzelman D.K.; Marriott D.J.; Vinicor F.	The role of footwear in the prevention of foot lesions in patients with NIDDM: Conventional wisdom or evidence-based practice?	Visual assessment of lacing gap (distance between quarters)
	18	NO	GS4_53	Ibrahim, A; Jerry, T; Eujin, P; Robert, C; Nick, H; Ismail, D;	Perceived role of therapeutic footwear in the prevention of diabetic foot ulcers: A survey of patients with diabetes mellitus in Kaduna State	No overhang - sides of shoe should not bulge over sole
	19	NO	GS3_41	Fan, L; Sidani, S; Cooper-Brathwaite, A; Metcalfe, K;	Effects of a foot self-care educational intervention on improving footwear choices in those with type 2 diabetes at low risk of foot ulceration	Foot should not stretch upper part
	20	NO	SC4_106	Barton C.J.; Bonanno D.; Menz H.B.	Development and evaluation of a tool for the assessment of footwear characteristics ] [Non diabetes]	Shoe upper bunching of material
	No standard specified for footwear width
	No.		Ref	Lead author	Title
	21	NO	GS4_27	Hazbiu, Anisa; Teobaldi, Ilaria; Sepe, Mario; Federici, Giovanni; Meloni, Marco; Uccioli, Luigi;	The Appropriateness of Footwear in Diabetic Patients Observed during a Podiatric Examination: A Prospective Observational Study	Measuring tape (metatarsal width, shoe width) - no standard
	22	NO	GS3_14	John, Anulekha Mary; Charley, Jessilin K; Joy, Jibily;	Assessment of footwear among patients with diabetes mellitus: A cross-sectional descriptive study from south India	Toe box width measured - no detail, no standard
	23	NO	29	Ogbera OA, Osa E, Edo A, Chukwum E.	Common clinical features of diabetic foot ulcers: perspectives from a developing nation
	24	NO	29	Ekpebegh CO, Iwuala SO, Fasanmade OA, Ogbera AO, Igumbor E, Ohwovoriole AE	Diabetes foot ulceration in a Nigerian hospital: in-hospital mortality in relation to the presenting demographic, clinical and laboratory features
	25	NO	29	Edmonds ME et al.	Cotton LT, Watkins PJ. Improved survival of the diabetic foot: the role of a specialised foot clinic. Quarterly J Med. 1986;60(232):763-771. doi:10.1093/oxfordjournals.qjmed. A068033
	26	NO	29	Macfarlane RM, Jeffcoate WJ	Factors contributing to the presentation of diabetic foot ulcers
	27	NO	30	Apelqvist J, Larsson J, Agardh C,	The influence of external precipitating external factors and peripheral neuropathy on the development and outcome of diabetic foot ulcers
	Not focused on footwear width
	No.		Ref	Lead author	Title
	28	NO	GS4_15	Tantisiriwat, Natthiya; Janchai, Siriporn; Viravan, Teerawee;	Foot dimensions in Thai diabetes
	Footwear length rather than width assessed (quantitative standards)
	No.		Ref	Lead author	Title
	29	NO	GS4_39	López-Moral, Mateo; Molines-Barroso, Raúl J; García-Álvarez, Yolanda; Álvaro-Afonso, Francisco J; García-Madrid, Marta; Lázaro-Martínez, José Luis;	Clinical efficacy of a 3D foot scanner app for the fitting of therapeutic footwear in persons with diabetes in remission: a randomized and controlled clinical trial
	30	NO	GS4_2	McInnes, Alistair D; Hashmi, Farina; Farndon, Lisa J; Church, Amanda; Haley, Maria; Sanger, Debora M; Vernon, Wesley;	Comparison of shoe-length fit between people with and without diabetic peripheral neuropathy: a case–control study
	31	NO	GS4_105	Qin, Qi; Oe, Makoto; Ohashi, Yumiko; Shimojima, Yuko; Imafuku, Mikie; Dai, Misako; Nakagami, Gojiro; Yamauchi, Toshimasa; Yeo, SeonAe; Sanada, Hiromi;	Factors associated with the local increase of skin temperature,‘Hotspot,’of callus in diabetic foot: a cross-sectional study
	32	NO	20	Nancarrow SA	Footwear suitability scale: A measure of shoefit for people with diabetes
	33	NO	SC4_122	McInnes A.D.; Hashmi F.; Farndon L.J.; Church A.; Haley M.; Sanger D.M.; Vernon W.	Comparison of shoe-length fit between people with and without diabetic peripheral neuropathy: A case-control study
	Footwear length rather than width assessed (non-quantitative standards)
	No.		Ref	Lead author	Title
	34	NO	GS3_41	Fan, L; Sidani, S; Cooper-Brathwaite, A; Metcalfe, K;	Effects of a foot self-care educational intervention on improving footwear choices in those with type 2 diabetes at low risk of foot ulceration

## Sheet: net
	Shortlist?	Reason for not shortlisting	Ref	Authors	Title	Publication	Volume	Number	Pages	Year	Publisher
1	NO	4. Not footwear fit related	GS3_1	Tang, Ulla Hellstrand; Siegenthaler, Jacqueline; Hagberg, Kerstin; Karlsson, Jon; Tranberg, Roy;	Foot anthropometrics in individuals with diabetes compared with the general Swedish population: Implications for shoe design	Foot Ankle Online J	10	3	1	2017
1	NO	14. Review - non-relevant	GS3_7	Ahmed, Sayed; Barwick, Alex; Butterworth, Paul; Nancarrow, Susan;	Footwear and insole design features that reduce neuropathic plantar forefoot ulcer risk in people with diabetes: a systematic literature review	Journal of foot and ankle research	13		2013-01-01	2020	Springer
1	NO	17. Unrelated to habitual footwear	GS3_8	Wang, Chung-Chuan; Yang, Ching-Hu; Wang, Chung-Shing; Xu, Dandan; Huang, Bo-Shin;	Artificial neural networks in the selection of shoe lasts for people with mild diabetes	Medical engineering & physics	64		37-45	2019	Elsevier
1	NO	10. Textbook - relevant	GS3_9	Cavanagh, Peter R; Ulbrecht, Jan S;	28 Footwear for People with Diabetes	The foot in diabetes			336	2006	John Wiley & Sons
1	NO	4. Not footwear fit related	GS3_11	Praet, Stephan FE; Louwerens, Jan-Willem K;	The influence of shoe design on plantar pressures in neuropathic feet	Diabetes care	26	2	441-445	2003	Am Diabetes Assoc
1	NO	4. Not footwear fit related	GS3_13	Healy, Aoife; Naemi, Roozbeh; Chockalingam, Nachiappan;	The effectiveness of footwear as an intervention to prevent or to reduce biomechanical risk factors associated with diabetic foot ulceration: a systematic review	Journal of Diabetes and its Complications	27	4	391-400	2013	Elsevier
1	NO	6. Non quantitative footwear fit	GS3_14	John, Anulekha Mary; Charley, Jessilin K; Joy, Jibily;	Assessment of footwear among patients with diabetes mellitus: A cross-sectional descriptive study from south India	Journal of Diabetology	12	1	41-45	2021	Medknow
1	NO	5. Orthotic/insole rather than footwear	GS3_16	Chatzistergos, Panagiotis E; Naemi, Roozbeh; Chockalingam, Nachiappan;	A method for subject-specific modelling and optimisation of the cushioning properties of insole materials used in diabetic footwear	Medical engineering & physics	37	6	531-538	2015	Elsevier
1	NO	4. Not footwear fit related	GS3_20	Reiber, Gayle E; Smith, Douglas G; Wallace, Carolyn M; Vath, Christy A; Sullivan, Katrina; Hayes, Shane; Yu, Onchee; Martin, Don; Maciejewski, Matthew;	Footwear used by individuals with diabetes and a history of foot ulcer.	Journal of Rehabilitation Research & Development	39	5		2002
1	NO	4. Not footwear fit related	GS3_23	Waaijman, Roelof; Keukenkamp, Renske; de Haart, Mirjam; Polomski, Wojtek P; Nollet, Frans; Bus, Sicco A;	Adherence to wearing prescription custom-made footwear in patients with diabetes at high risk for plantar foot ulceration	Diabetes care	36	6	1613-1618	2013	Am Diabetes Assoc
1	NO	18. Not study e.g. guideline, article etc.	GS3_24	Price, Carina; Nester, CJ;	The effect of aging, obesity and diabetes on foot health and its association with current and future footwear technologies	Turkiye Klinikleri Journal of Physiotherapy and Rehabilitation-Special Topics	2	3		2016
1	NO	4. Not footwear fit related	GS3_26	Zwaferink, Jennefer BJ; Nollet, Frans; Bus, Sicco A;	In-Shoe Pressure Measurements in Diabetic Footwear Practice: Success Rate and Facilitators of and Barriers to Implementation	Sensors	24	6	1795	2024	MDPI
1	NO	4. Not footwear fit related	GS3_30	Reiber, Gayle E; Smith, Douglas G; Boone, David A; Del Aguila, Michael; Borchers, Robert E; Mathews, David; Joseph, Aaron W; Burgess, Ernest M;	Design and pilot testing of the DVA/Seattle Footwear System for diabetic patients with foot insensitivity	Journal of rehabilitation research and development	34	1	1	1997
1	NO	6. Non quantitative footwear fit	GS3_31	Vaan-Huan, BUI; Thi-Kien-Chung, CAO; Duy-Nam, PHAN;	RESEARCH ON DEVELOPING A SIZE SYSTEM AND DESIGNING SHOE LASTS FOR MEN WITH DIABETES IN VIETNAM.	Leather & Footwear Journal/Revista de Pielarie Incaltaminte	22	2		2022
1	NO	5. Orthotic/insole rather than footwear	GS3_32	Tang, Ulla Hellstrand; Zügner, Roland; Lisovskaja, Vera; Karlsson, Jon; Hagberg, Kerstin; Tranberg, Roy;	Comparison of plantar pressure in three types of insole given to patients with diabetes at risk of developing foot ulcers–a two-year, randomized trial	Journal of clinical & translational endocrinology	1	4	121-132	2014	Elsevier
1	NO	4. Not footwear fit related	GS3_33	Reddie, Madison; Shallal, Christopher; Frey, Daniel;	A Scoping Review of Footwear Worn by People With Diabetes in Low-and Middle-Income Countries: Implications for Ulcer Prevention Programs	Global Health: Science and Practice	11	2		2023	Global Health: Science and Practice
1	NO	18. Not study e.g. guideline, article etc.	GS3_34	Igiri, BE; Tagang, JI; Okoduwa, SIR; Adeyi, AO; Okeh, A;	An integrative review of therapeutic footwear for neuropathic foot due to diabetes mellitus	Diabetes & Metabolic Syndrome: Clinical Research & Reviews	13	2	913-923	2019	Elsevier
1	NO	14. Review - non-relevant	GS3_35	Maciejewski, Matthew L; Reiber, Gayle E; Smith, Douglas G; Wallace, Carolyn; Hayes, Shane; Boyko, Edward J;	Effectiveness of diabetic therapeutic footwear in preventing reulceration	Diabetes care	27	7	1774-1782	2004	Am Diabetes Assoc
1	NO	9. Textbook - non-relevant	GS3_36	Saraswathy, G; Gopalakrishna, GAUTHAM; Das, BN; Viswanathan, VIJAY;	Recent advances in diabetic foot care: the role of footwear and orthosis	Diabetes Mellitus and Human Health Care: A Holistic Approach to Diagnosis and Treatment	315			2014	CRC Press Boca Raton, FL
1	YES	16. Not footwear fit width related	GS3_41	Fan, L; Sidani, S; Cooper-Brathwaite, A; Metcalfe, K;	Effects of a foot self-care educational intervention on improving footwear choices in those with type 2 diabetes at low risk of foot ulceration	Diabetic Foot Canada	2	2	2024-12-04	2014
1	NO	4. Not footwear fit related	GS3_42	Barwick, Alex L; van Netten, Jaap J; Reed, Lloyd F; Lazzarini, Peter A;	Independent factors associated with wearing different types of outdoor footwear in a representative inpatient population: a cross-sectional study	Journal of foot and ankle research	11		2024-08-01	2018	Springer
1	NO	6. Non quantitative footwear fit	GS3_45	BUI, Van-Huan; PHAN, Duy-Nam;	RESEARCH ON FOOT ANTHROPOMETRY AND COMPLICATIONS OF WOMEN WITH DIABETES IN VIETNAM.	Leather & Footwear Journal/Revista de Pielarie Incaltaminte	24	2		2024
1	NO	3. Not footwear related	GS3_46	Gonzalez-Martin, Cristina; Pertega-Diaz, Sonia; Seoane-Pillado, Teresa; Balboa-Barreiro, Vanesa; Soto-Gonzalez, Alfonso; Veiga-Seijo, Raquel;	Structural, dermal and ungual characteristics of the foot in patients with type II diabetes	Medicina	55	10	639	2019	MDPI
1	YES		GS3_47	Reveal, Gregory T; Laughlin, Richard T; Capecci, Piero; Reeve, Fredrick M;	Foot and ankle survey in adults with diabetes mellitus	Foot & Ankle International	22	9	739-743	2001	SAGE Publications Sage CA: Los Angeles, CA
1	NO	3. Not footwear related	GS3_48	Tang, Ulla Hellstrand; Siegenthaler, Jacqueline; Hagberg, Kerstin; Karlsson, Jon; Tranberg, Roy;	Tag Archives: shoe design
1	NO	4. Not footwear fit related	GS3_51	Mikolajczyk, Zbigniew; Nowak, Iwona; Mikołajczyk-Solińska, Melania; Kuchits, Ivan;	3D knitted fabric as an element of footwear for people with diabetic foot syndrome	Textile Research Journal			00405175231218998	2024	SAGE Publications Sage UK: London, England
1	NO	4. Not footwear fit related	GS3_52	Arts, MLJ; Waaijman, R; De Haart, M; Keukenkamp, R; Nollet, F; Bus, SA;	Offloading effect of therapeutic footwear in patients with diabetic neuropathy at high risk for plantar foot ulceration	Diabetic Medicine	29	12	1534-1541	2012	Wiley Online Library
1	NO	4. Not footwear fit related	GS3_53	Bus, Sicco A;	Footwear for persons with diabetes at high risk for foot ulceration: offloading, effectiveness, and costs	The Science, Etiology and Mechanobiology of Diabetes and its Complications			363-373	2021	Elsevier
1	NO	7. Ulcer treatment: non-surgical	GS3_55	Healy, Aoife; Naemi, Roozbeh; Chockalingam, Nachiappan;	The effectiveness of footwear and other removable off-loading devices in the treatment of diabetic foot ulcers: a systematic review	Current diabetes reviews	10	4	215-230	2014	Bentham Science Publishers
1	NO	4. Not footwear fit related	GS3_57	Jarl, Gustav; Hulshof, Chantal M; Busch-Westbroek, Tessa E; Bus, Sicco A; van Netten, Jaap J;	Adherence and wearing time of prescribed footwear among people at risk of diabetes-related foot ulcers: Which measure to use?	Sensors	23	3	1648	2023	MDPI
1	NO	4. Not footwear fit related	GS3_61	Guldemond, Nick A; Leffers, Pieter; Sanders, Antal P; Schaper, Nicolaas C; Nieman, Fred; Walenkamp, Geert HIM;	Daily-life activities and in-shoe forefoot plantar pressure in patients with diabetes	Diabetes research and clinical practice	77	2	203-209	2007	Elsevier
1	NO	7. Ulcer treatment: non-surgical	GS3_62	Roser, Mark C; Canavan, Paul K; Najafi, Bijan; Cooper Watchman, Marcy; Vaishnav, Kairavi; Armstrong, David G;	Novel in-shoe exoskeleton for offloading of forefoot pressure for individuals with diabetic foot pathology	Journal of Diabetes Science and Technology	11	5	874-882	2017	SAGE Publications Sage CA: Los Angeles, CA
1	NO	7. Ulcer treatment: non-surgical	GS3_63	Yalla, Sai V; Crews, Ryan T; Patel, Niral A; Cheung, Timothy; Wu, Stephanie;	Offloading for the diabetic foot: considerations and implications	Clinics in Podiatric Medicine and Surgery	37	2	371-384	2020	Elsevier
1	NO	4. Not footwear fit related	GS3_64	López-Moral, Mateo; Molines-Barroso, Raúl J; Altonaga-Calvo, Borja J; Carrascosa-Romero, Elena; Cecilia-Matilla, Almudena; Dòria-Cervós, Montserrat; García-Martínez, María T; Ortiz-Nistal, Adrian; Palma-Bravo, Anabel; Pereira-Losada, Navor;	Evaluation of usability, adherence, and clinical efficacy of therapeutic footwear in persons with diabetes at moderate to high risk of diabetic foot ulcers: A multicenter prospective study	Clinical Rehabilitation	38	5	612-622	2024	SAGE Publications Sage UK: London, England
1	NO	4. Not footwear fit related	GS3_67	Johnson, Maxine; Newton, Peggy; Goyder, Elizabeth;	Patient and professional perspectives on prescribed therapeutic footwear for people with diabetes: a vignette study	Patient Education and Counseling	64	2024-03-01	167-172	2006	Elsevier
1	NO	4. Not footwear fit related	GS3_68	Tang, Ulla Hellstrand; Siegenthaler, Jacqueline; Hagberg, Kerstin; Karlsson, Jon; Tranberg, Roy;	Tag Archives: shoe lasts
1	NO	5. Orthotic/insole rather than footwear	GS3_69	Paton, Joanne; Glasser, Sam; Collings, Richard; Marsden, Jon;	Getting the right balance: insole design alters the static balance of people with diabetes and neuropathy	Journal of foot and ankle research	9		2024-11-01	2016	Springer
1	NO	5. Orthotic/insole rather than footwear	GS3_70	Hastings, Mary K; Mueller, Michael J; Pilgram, Thomas K; Lott, Donovan J; Commean, Paul K; Johnson, Jeffrey E;	Effect of metatarsal pad placement on plantar pressure in people with diabetes mellitus and peripheral neuropathy	Foot & ankle international	28	1	84-88	2007	SAGE Publications Sage CA: Los Angeles, CA
1	NO	5. Orthotic/insole rather than footwear	GS3_71	Telfer, S; Woodburn, J; Collier, A; Cavanagh, PR;	Virtually optimized insoles for offloading the diabetic foot: a randomized crossover study	Journal of biomechanics	60		157-161	2017	Elsevier
1	NO	4. Not footwear fit related	GS3_73	Beauchesne, Nikolas; Wagenaar-Tison, Alice; Brousseau-Foley, Magali; Moisan, Gabriel; Cantin, Vincent; Blanchette, Virginie;	Using a contralateral shoe lift to reduce gait deterioration during an offloading fast-walk setting in diabetic peripheral neuropathy: A comparative feasibility study	Diabetes Research and Clinical Practice	199		110647	2023	Elsevier
1	NO	20. Biomechanics or gait related	GS3_74	Lamola, Giuseppe; Venturi, Martina; Martelli, Dario; Iacopi, Elisabetta; Fanciullacci, Chiara; Coppelli, Alberto; Rossi, Bruno; Piaggesi, Alberto; Chisari, Carmelo;	Quantitative assessment of early biomechanical modifications in diabetic foot patients: the role of foot kinematics and step width	Journal of NeuroEngineering and Rehabilitation	12		2024-08-01	2015	Springer
1	NO	18. Not study e.g. guideline, article etc.	GS3_78	Price, C; Nester, CJ;	The effect of aging, obesity and diabetes on foot health and its association	Diabetes Care	13	5	513-521	1990	Date 2016
1	NO	18. Not study e.g. guideline, article etc.	GS3_84	Boulton, Andrew JM; Kirsner, Robert S; Vileikyte, Loretta;	Neuropathic diabetic foot ulcers	New England Journal of Medicine	351	1	48-55	2004	Mass Medical Soc
1	NO	2. Not diabetes related	GS3_85	Spink, Martin J; Menz, Hylton B; Fotoohabadi, Mohammad R; Wee, Elin; Landorf, Karl B; Hill, Keith D; Lord, Stephen R;	Effectiveness of a multifaceted podiatry intervention to prevent falls in community dwelling older people with disabling foot pain: randomised controlled trial	Bmj	342			2011	British Medical Journal Publishing Group
1	NO	4. Not footwear fit related	GS3_88	Gray, Katie; Game, Frances; Pinnington, Lorraine;	Encouraging reduction of activity amongst patients with diabetic foot ulcers	Diabet Foot J	21	3	180-185	2018
1	NO	7. Ulcer treatment: non-surgical	GS3_90	Ha Van, Georges; Siney, Hubert; Hartmann-Heurtier, Agnes; Jacqueminet, Sophie; Greau, Françoise; Grimaldi, André;	Nonremovable, windowed, fiberglass cast boot in the treatment of diabetic plantar ulcers: efficacy, safety, and compliance	Diabetes Care	26	10	2848-2852	2003	Am Diabetes Assoc
1	NO	19. Not foot ulcer related	GS3_95	Walther, Markus; Haage, Tristan;	Narrow shoes can cause a significant increase in plantar pressure under the forefoot	Zentralblatt für Arbeitsmedizin, Arbeitsschutz und Ergonomie	60		350-355	2010	Springer
1	NO	5. Orthotic/insole rather than footwear	GS3_96	Malki, Athra; Hajibozorgi, Mahdieh; Verkerke, Gijsbertus J; Dekker, Rienk; Hijmans, Juha M;	Plantar pressure reduction in the heel region through self-adjusting insoles with a heel cup in standard and individualized rocker shoes	Clinical Biomechanics			106281	2024	Elsevier
1	NO	4. Not footwear fit related	GS3_98	Waaijman, Roelof;	Improving footwear to prevent ulcer recurrence in diabetes: Analysis of adherence and pressure reduction					2013	Universiteit van Amsterdam [Host]
1	NO	18. Not study e.g. guideline, article etc.	GS3_99	Boulton, Andrew JM;	Therapeutic footwear in diabetes	Current Diabetes Reports	2	6	475-476	2002	Springer
1	NO	7. Ulcer treatment: non-surgical	GS3_100	Armstrong, David G; Lavery, Lawrence A; Wu, Stephanie; Boulton, Andrew JM;	Evaluation of removable and irremovable cast walkers in the healing of diabetic foot wounds: a randomized controlled trial	Diabetes care	28	3	551-554	2005	Am Diabetes Assoc
1	NO	20. Biomechanics or gait related	GS3_101	de Jong, Lysanne AF; Kerkum, Yvette L; Altmann, Viola C; Geurts, Alexander CH; Keijsers, Noel LW;	Orthopedic footwear has a positive influence on gait adaptability in individuals with hereditary motor and sensory neuropathy	Gait & Posture	106		18-22	2023	Elsevier
1	NO	4. Not footwear fit related	GS3_102	Spirka, Thomas A; Erdemir, Ahmet; Spaulding, Susan Ewers; Yamane, Ann; Telfer, Scott; Cavanagh, Peter R;	Simple finite element models for use in the design of therapeutic footwear	Journal of Biomechanics	47	12	2948-2955	2014	Elsevier
1	NO	19. Not foot ulcer related	GS3_104	PETCU, Daniel; BERIJAN, Gheorghe;	General considerations on computer-assisted design of lasts for therapeutic footwear	Revista de Pielarie Incaltaminte	13	4	283	2013	The National Research & Development Institute for Textiles and Leather-INCDTP
1	NO	4. Not footwear fit related	GS3_105	Ahmed, Sayed; Barwick, Alex; Butterworth, Paul; Nancarrow, Susan;	Footwear and insole design features that reduce neuropathic plantar forefoot ulcer risk in people with diabetes: a systematic					2020
1	NO	4. Not footwear fit related	GS3_106	McDonogh, Clare; Nube, Vanessa L; Frank, Georgina; Twigg, Stephen M; Penkala, Stefania; Holloway, Samantha; Snyder, Robert;	Does in-shoe pressure analysis to assess and modify medical grade footwear improve patient adherence and understanding? A mixed methods study	Journal of Foot and Ankle Research	15	1	94	2022	Springer
1	NO	2. Not diabetes related	GS3_108	Spink, Martin J; Menz, Hylton B; Lord, Stephen R;	Efficacy of a multifaceted podiatry intervention to improve balance and prevent falls in older people: study protocol for a randomised trial	BMC geriatrics	8		2016-01-01	2008	Springer
1	YES		GS3_109	Pataky, Zoltan; Herrmann, François R; Regat, Delphine; Vuagnat, Hubert;	The at-risk foot concerns not only patients with diabetes mellitus	Gerontology	54	6	349-353	2008	S. Karger AG Basel, Switzerland
1	NO	19. Not foot ulcer related	GS3_110	Tang, Ulla Hellstrand; Siegenthaler, Jacqueline; Hagberg, Kerstin; Karlsson, Jon; Tranberg, Roy;	Tag Archives: anthropometrics
1	NO	5. Orthotic/insole rather than footwear	GS3_111	Hijmans, Juha M; Geertzen, Jan HB; Schokker, Bart; Postema, Klaas;	Development of vibrating insoles	International Journal of Rehabilitation Research	30	4	343-345	2007	LWW
1	NO	2. Not diabetes related	GS3_113	Spink, Martin J; Fotoohabadi, Mohammad R; Wee, Elin; Landorf, Karl B; Hill, Keith D; Lord, Stephen R; Menz, Hylton B;	Predictors of adherence to a multifaceted podiatry intervention for the prevention of falls in older people	BMC geriatrics	11		2024-08-01	2011	Springer
1	NO	7. Ulcer treatment: non-surgical	GS3_114	Hissink, Rutger Jan; Manning, Hendrik Anton; van Baal, Jeff G;	The MABAL shoe, an alternative method in contact casting for the treatment of neuropathic diabetic foot ulcers	Foot & Ankle International	21	4	320-323	2000	SAGE Publications Sage CA: Los Angeles, CA
1	NO	19. Not foot ulcer related	GS3_115	Tang, Hengtao; Siegenthaler, Jacqueline; Hagberg, Kerstin; Karlsson, Jon; Tranberg, Roy;	Monthly Archives: September 2013
1	NO	20. Biomechanics or gait related	GS3_116	Lázaro-Martínez, José Luis; Aragón-Sánchez, Javier; Álvaro-Afonso, Francisco Javier; García-Morales, Esther; García-Álvarez, Yolanda; Molines-Barroso, Raúl Juan;	The best way to reduce reulcerations: if you understand biomechanics of the diabetic foot, you can do it	The international journal of lower extremity wounds	13	4	294-319	2014	SAGE Publications Sage CA: Los Angeles, CA
1	NO	19. Not foot ulcer related	GS3_119	Tang, Ulla Hellstrand; Siegenthaler, Jacqueline; Hagberg, Kerstin; Karlsson, Jon; Tranberg, Roy;	Tag Archives: prevention
1	NO	4. Not footwear fit related	GS3_120	Driver, Vickie R; Madsen, Jeff; Goodman, Russell A;	Reducing amputation rates in patients with diabetes at a military medical center: the limb preservation service model	Diabetes care	28	2	248-253	2005	Am Diabetes Assoc
1	NO	2. Not diabetes related	GS3_121	Hatton, Anna Lucy; Rome, Keith;	Falls, footwear, and podiatric interventions in older adults	Clinics in geriatric medicine	35	2	161-171	2019	Elsevier
1	NO	4. Not footwear fit related	GS3_122	Bus, Sicco A; Waaijman, Roelof; Nollet, Frans;	New monitoring technology to objectively assess adherence to prescribed footwear and assistive devices during ambulatory activity	Archives of physical medicine and rehabilitation	93	11	2075-2079	2012	Elsevier
1	NO	2. Not diabetes related	GS3_123	Ying, Zong-Yuan; Hu, Bing-Shan; Ma, Xin; Chen, Wen-Ming;	Footwear Design for Hallux Valgus: A Virtual Prototyping with Finite Element Modeling	2019 12th International Congress on Image and Signal Processing, BioMedical Engineering and Informatics (CISP-BMEI)			2024-04-01	2019	IEEE
1	NO	19. Not foot ulcer related	GS3_124	Tang, Ulla Hellstrand; Siegenthaler, Jacqueline; Hagberg, Kerstin; Karlsson, Jon; Tranberg, Roy;	Tag Archives: Foot ulcers
1	NO	2. Not diabetes related	GS3_125	Saraswathy, G; Gopalakrishna, Gautham; Das, BN;	New material for recording impression of foot for customized footwear applications	The Foot	14	4	192-197	2004	Elsevier
1	NO	18. Not study e.g. guideline, article etc.	GS3_126	Bus, Sicco; Van Netten, Sieds; Lavery, Lawrence; Monteiro-Soares, Matilde; Rasmussen, Anne; Jubiz, Yamile; Price, P;	IWGDF guidance on the prevention of foot ulcers in at-risk patients with diabetes	Diabetes/metabolism research and reviews	32	S1	16-24	2016	John Wiley & Sons
1	NO	7. Ulcer treatment: non-surgical	GS3_128	Ishfaq, M; Malik, IZ; Javed, KM;	Observation of Efficiencies of Different Off-loading Methods in Patients with Diabetes Mellitus and Forefoot Ulceration					2023
1	NO	3. Not footwear related	GS3_131	Viswanathan, Vijay;	Delivering an effective foot care for people with diabetes	Book chapter. Mar				2015
1	NO	2. Not diabetes related	GS3_132	Hashim, Nabil Fikri; Theng, Koh Ching;	Augmented Reality-Based Design of Shoes for Arthritis	Research Progress in Mechanical and Manufacturing Engineering	3	1	486-492	2022
1	NO	14. Review - non-relevant	GS3_134	Neville, Christopher; Nguyen, Hung; Ross, Kim; Wingood, Mariana; Peterson, Elizabeth Walker; Dewitt, James E; Moore, Jonathan; King, Michael J; Atanelov, Levan; White, Josh;	Lower-limb factors associated with balance and falls in older adults: A systematic review and clinical synthesis	Journal of the American Podiatric Medical Association	110	5		2020	Am Podiatric Med Assoc
1	NO	4. Not footwear fit related	GS3_135	Tadepalli, Srinivas C; Erdemir, Ahmet; Cavanagh, Peter R;	Comparison of hexahedral and tetrahedral elements in finite element analysis of the foot and footwear	Journal of biomechanics	44	12	2337-2343	2011	Elsevier
1	NO	11. Charcot - treatment non-surgical	GS3_138	Aldridge, Roy; Jamali, Mohammad; Guffey, J Stephen; Yates, David A; Ward, Maurice;	Patient compliance: its relevance to the management of a patient with charcot’s foot	The International Journal of Lower Extremity Wounds	1	3	179-183	2002	Sage Publications Sage CA: Thousand Oaks, CA
1	NO	14. Review - non-relevant	GS3_139	Hulshof, Chantal M; van Netten, Jaap J; Pijnappels, Mirjam; Bus, Sicco A;	The role of Foot-Loading factors and their associations with ulcer development and ulcer healing in people with diabetes: a systematic review	Journal of Clinical Medicine	9	11	3591	2020	MDPI
1	NO	4. Not footwear fit related	GS3_140	Thies, Sibylle B; Richardson, James K; DeMott, Trina; Ashton-Miller, James A;	Influence of an irregular surface and low light on the step variability of patients with peripheral neuropathy during level gait	Gait & posture	22	1	40-45	2005	Elsevier
1	NO	2. Not diabetes related	GS3_141	Menz, Hylton B; Spink, Martin J; Landorf, Karl B; Hill, Keith D; Lord, Stephen R;	Older People’s perceptions of a multifaceted podiatric medical intervention to prevent falls	Journal of the American Podiatric Medical Association	103	6	457-464	2013	Am Podiatric Med Assoc
1	NO	18. Not study e.g. guideline, article etc.	GS3_142	Rathur, Haris M; Boulton, Andrew JM;	The neuropathic diabetic foot	Nature Clinical Practice Endocrinology & Metabolism	3	1	14-25	2007	Nature Publishing Group UK London
1	NO	4. Not footwear fit related	GS3_144	McDonogh, Clare; Nube, Vanessa; Frank, Georgina; Twigg, Stephen; Penkala, Stefania; Holloway, Samantha; Snyder, Robert;	In-shoe pressure analysis in patients with a history of diabetes-related foot ulceration: a mixed methods study					2022
1	NO	6. Non quantitative footwear fit	GS3_145	Cisneros, Lígia L;	Evaluation of a neuropathic ulcers prevention program for patients with diabetes	Brazilian Journal of Physical Therapy	14		31-37	2010	SciELO Brasil
1	NO	18. Not study e.g. guideline, article etc.	GS3_146	Barbara, Angela M; Grobelna, Aleksandra;	Orthopedic Footwear for People With Lower-Limb Conditions	Canadian Journal of Health Technologies	2	1		2022
1	NO	2. Not diabetes related	GS3_147	Jackson, Lorraine; Binning, Jodi; Potter, Julia;	Plantar pressures in rheumatoid arthritis using prefabricated metatarsal padding	Journal of the american podiatric medical association	94	3	239-245	2004	Am Podiatric Med Assoc
1	NO	5. Orthotic/insole rather than footwear	GS3_148	Castro, Ernesto;	Pedorthic Management of the Neuropathic Foot	JPO: Journal of Prosthetics and Orthotics	17	2	S32-S34	2005	LWW
1	NO	2. Not diabetes related	GS3_150	Soltanzadeh, Zeynab; Najar, Saeed Shaikhzadeh; Haghpanahi, Mohammad; Mohajeri-Tehrani, Mohammd Reza;	Plantar static pressure distribution in Normal feet using cotton socks with different structures	Journal of the American Podiatric Medical Association	107	1	30-38	2017	Am Podiatric Med Assoc
1	NO	5. Orthotic/insole rather than footwear	GS3_151	Munro, William;	Orthotic prescription process for the diabetic foot	The Diabetic Foot	8	2	72-82	2005	SB Communications
1	NO	14. Review - non-relevant	GS3_152	Birke, James A; Novick, Andrew; Hawkins, Elizabeth S; Patout Jr, Charles;	A review of causes of foot ulceration in patients with diabetes mellitus	JPO: Journal of Prosthetics and Orthotics	4	1	13-22	1991	LWW
1	NO	18. Not study e.g. guideline, article etc.	GS3_153	Davis, Irene S; Hollander, Karsten; Lieberman, Daniel E; Ridge, Sarah T; Sacco, Isabel CN; Wearing, Scott C;	Stepping back to minimal footwear: applications across the lifespan	Exercise and Sport Sciences Reviews	49	4	228-243	2021	LWW
1	NO	4. Not footwear fit related	GS3_154	Chand, Gyan; Mishra, Anand K; Kumar, Sanjeev; Agarwal, Amit;	Diabetic foot	Clinical Queries: Nephrology	1	2	144-150	2012	Elsevier
1	NO	18. Not study e.g. guideline, article etc.	GS3_155	Kaminski, Michelle R; Golledge, Jonathan; Lasschuit, Joel WJ; Schott, Karl-Heinz; Charles, James; Cheney, Jane; Raspovic, Anita; Australian Diabetes-related Foot Disease Guidelines & Pathways Project;	Australian guideline on prevention of foot ulceration: part of the 2021 Australian evidence-based guidelines for diabetes-related foot disease	Journal of foot and ankle research	15	1	53	2022	Springer
1	NO	4. Not footwear fit related	GS3_156	Sandoval-Palomares, José de Jesús; Yáñez-Mendiola, Javier; Gómez-Espinosa, Alfonso; López-Vela, José Martin;	Portable system for monitoring the microclimate in the footwear-foot interface	Sensors	16	7	1059	2016	MDPI
1	NO	2. Not diabetes related	GS3_157	Pambudi, Doni Setio; Hidayah, Lailatul;	Foot 3D Reconstruction and Measurement using Depth Data	J. Inf. Syst. Eng. Bus. Intell	6		37-45	2020
1	NO	5. Orthotic/insole rather than footwear	GS3_158	Menz, Hylton B; Levinger, Pazit; Tan, Jade M; Auhl, Maria; Roddy, Edward; Munteanu, Shannon E;	Rocker-sole footwear versus prefabricated foot orthoses for the treatment of pain associated with first metatarsophalangeal joint osteoarthritis: study protocol for a randomised trial	BMC Musculoskeletal Disorders	15		2013-01-01	2014	Springer
1	NO	19. Not foot ulcer related	GS3_159	IOVAN-DRAGOMIR, Alina; Alexandra, LUCA;	Footwear Quality Evaluation Using the Quality Index	Revista de Pielarie Incaltaminte	16	1	15	2016	The National Research & Development Institute for Textiles and Leather-INCDTP
1	NO	2. Not diabetes related	GS3_160	Cheung, Roy TH; Ng, Gabriel YF;	Influence of different footwear on force of landing during running	Physical therapy	88	5	620-628	2008	Oxford University Press
1	NO	11. Charcot - treatment non-surgical	GS3_162	Elraiyah, Tarig; Prutsky, Gabriela; Domecq, Juan Pablo; Tsapas, Apostolos; Nabhan, Mohammed; Frykberg, Robert G; Firwana, Belal; Hasan, Rim; Prokop, Larry J; Murad, Mohammad Hassan;	A systematic review and meta-analysis of off-loading methods for diabetic foot ulcers	Journal of vascular surgery	63	2	59S-68S. e2	2016	Elsevier
1	NO	4. Not footwear fit related	GS3_163	Bailey, Clara;	Impact of therapeutic house shoes on footwear behaviour	The Diabetic Foot	13	2	90-96	2010	SB Communications
1	NO	4. Not footwear fit related	GS3_164	Cong, Yan; Zhang, Ming;	Measurement of in-shoe plantar triaxial stresses in high-heeled shoes	2010 3rd International Conference on Biomedical Engineering and Informatics	4		1760-1763	2010	IEEE
1	NO	4. Not footwear fit related	GS3_165	Zhao, Bingqi; Qian, Feng; Hatfield, Alexander; Zuo, Lei; Xu, Tian-Bing;	A review of piezoelectric footwear energy harvesters: Principles, methods, and applications	Sensors	23	13	5841	2023	MDPI
1	NO	4. Not footwear fit related	GS3_166	Amemiya, Ayumi; Noguchi, Hiroshi; Oe, Makoto; Ohashi, Yumiko; Ueki, Kohjiro; Kadowaki, Takashi; Mori, Taketoshi; Sanada, Hiromi;	Elevated plantar pressure in diabetic patients and its relationship with their gait features	Gait & posture	40	3	408-414	2014	Elsevier
1	NO	18. Not study e.g. guideline, article etc.	GS3_167	Beuscher, Tara L;	Guidelines for diabetic foot care: A template for the care of all feet	Journal of Wound Ostomy & Continence Nursing	46	3	241-245	2019	LWW
1	NO	4. Not footwear fit related	GS3_168	Arts, MLJ; de Haart, M; Waaijman, R; Dahmen, R; Berendsen, H; Nollet, F; Bus, SA;	data-driven directions for effective custom-made footwear provision in diabetic patients	Custom-made footwear in diabetes: Offloading, usability and ulcer recurrence			77
1	NO	18. Not study e.g. guideline, article etc.	GS3_169	Bergin, Shan M; Gurr, Joel M; Allard, Bernard P; Holland, Emma L; Horsley, Mark W; Kamp, Maarten C; Lazzarini, Peter A; Nube, Vanessa L; Sinha, Ashim K; Warnock, Jason T;	Australian Diabetes Foot Network: management of diabetes-related foot ulceration--a clinical update.	Medical journal of Australia	197	4		2012
1	NO	7. Ulcer treatment: non-surgical	GS3_173	Birke, James A; Pavich, Michelle A; Patout Jr, Charles A; Horswell, Ronald;	Comparison of forefoot ulcer healing using alternative off-loading methods in patients with diabetes mellitus	Advances in skin & wound care	15	5	210-215	2002	LWW
1	NO	2. Not diabetes related	GS3_174	Watanabe, Yoshiteru; Kawabe, Nobuhide; Mito, Kazuyuki;	The apex angle of the rocker sole affects the posture and gait stability of healthy individuals	Gait & Posture	86		303-310	2021	Elsevier
1	NO	4. Not footwear fit related	GS3_175	Tang, Ulla Hellstrand; Zügner, Roland; Lisovskaja, Vera; Karlsson, Jon; Hagberg, Kerstin; Tranberg, Roy;	Foot deformities, function in the lower extremities, and plantar pressure in patients with diabetes at high risk to develop foot ulcers	Diabetic foot & ankle	6	1	27593	2015	Taylor & Francis
1	NO	4. Not footwear fit related	GS3_176	Lyons, Thomas E; Rich, Jeremy; Veves, Aristidis;	Foot pressure abnormalities in the diabetic foot	The diabetic foot: medical and surgical management			127-146	2002	Springer
1	NO	7. Ulcer treatment: non-surgical	GS3_178	Armstrong, David G; Lavery, Lawrence A; Bushman, Tod R;	Peak foot pressures influence the healing time of diabetic foot ulcers treated with total contact casts	Journal of rehabilitation research and development	35	1	1	1998	Superintendent of Documents
1	NO	4. Not footwear fit related	GS3_179	Volmer-Thole, Maren; Lobmann, Ralf;	Neuropathy and diabetic foot syndrome	International journal of molecular sciences	17	6	917	2016	MDPI
1	NO	4. Not footwear fit related	GS3_180	Petrofsky, Jerrold; Lee, Scott; Bweir, Salameh;	Gait characteristics in people with type 2 diabetes mellitus	European journal of applied physiology	93		640-647	2005	Springer
1	NO	14. Review - non-relevant	GS3_181	Hunt, Dereck L;	Diabetes: foot ulcers and amputations	BMJ clinical evidence	2009			2009	BMJ Publishing Group
1	NO	4. Not footwear fit related	GS3_182	Sarla, Gurmeet Singh;	Morphological changes in diabetic foot	Insulin	14		2000	2019
1	NO	4. Not footwear fit related	GS3_183	Jorgetto, Juliana Vallim; Oggiam, Daniella Silva; Gamba, Mônica Antar; Kusahara, Denise Miyuki;	Factors associated with changes in plantar pressure of people with peripheral diabetic neuropathy	Journal of Diabetes & Metabolic Disorders	21	2	1577-1589	2022	Springer
1	NO	2. Not diabetes related	GS3_184	Wyndow, Narelle; Crossley, Kay M; Vicenzino, Bill; Tucker, Kylie; Collins, Natalie J;	A single-blinded, randomized, parallel group superiority trial investigating the effects of footwear and custom foot orthoses versus footwear alone in individuals with patellofemoral joint osteoarthritis: a phase II pilot trial protocol	Journal of foot and ankle research	10		2013-01-01	2017	Springer
1	NO	20. Biomechanics or gait related	GS3_185	Armstrong, David G; Lavery, Lawrence A; Bushman, Tod R;	Z Department	Development	35	1	2024-05-01	1998
1	NO	14. Review - non-relevant	GS3_186	Bardуugov, Petr S; Parshikov, Michael V;	Foot deformities in patients with diabetic foot disease (literature review)					2022
1	NO	4. Not footwear fit related	GS3_187	Amemiya, Ayumi; Noguchi, Hiroshi; Oe, Makoto; Takehara, Kimie; Yamada, Amika; Ohashi, Yumiko; Ueki, Kohjiro; Kadowaki, Takashi; Mori, Taketoshi; Sanada, Hiromi;	Relationship between elevated plantar pressure of toes and forefoot and gait features in diabetic patients	2013 35th Annual International Conference of the IEEE Engineering in Medicine and Biology Society (EMBC)			4633-4636	2013	IEEE
1	NO	4. Not footwear fit related	GS3_188	Fujii, Kashiko; Maekawa, Atsuko; Komoda, Takuyuki; Kawabe, Nozomi; Nishimura, Ryouhei; Sakakibara, Yasunori; Fukumoto, Takahiko; Stolt, Minna;	Foot problems and their associations with toe grip strength and walking speed in community-dwelling older individuals using day services: a cross-sectional study	Nursing Reports	13	2	697-720	2023	MDPI
1	NO	4. Not footwear fit related	GS3_191	Nteleki, Bahle; Njokweni, Mazizi;	Want to avoid DFUs? A multidisciplinary team approach works best	Journal of Wound Care	24	Sup5b	2014-08-01	2015	MA Healthcare London
1	NO	4. Not footwear fit related	GS3_192	Barbara, Angela M; Grobelna, Aleksandra;	CADTH Health Technology Review Orthopedic Footwear for People With Lower-Limb Conditions
1	NO	4. Not footwear fit related	GS3_193	Eshtiaghi, Radina; Rezasoltani, Zahra; Esteghamati, Alireza; Nakhjavani, Manouchehr; Eslami, Amir;	Relationship Between Neuropathy with Pressure on Foot in Diabetic Patients
1	NO	5. Orthotic/insole rather than footwear	GS3_194	Glasser, Samuel;	Sensory re-weighting for balance control and the effects of ankle foot orthoses and stance width: A comparison of people with diabetic peripheral neuropathy and healthy participants					2017	University of Plymouth
1	NO	20. Biomechanics or gait related	GS3_195	Morona, Judy K; Buckley, Elizabeth S; Jones, Sara; Reddin, Edith A; Merlin, Tracy L;	Comparison of the clinical effectiveness of different off‐loading devices for the treatment of neuropathic foot ulcers in patients with diabetes: a systematic review and meta‐analysis	Diabetes/metabolism research and reviews	29	3	183-193	2013	Wiley Online Library
1	NO	7. Ulcer treatment: non-surgical	GS3_197	Snyder, Robert J;	Diabetes: Offloading difficult wounds. Part 2	Diabetes				2010
1	NO	8. Ulcer treatment: surgical	GS3_198	Fraccalvieri, Marco; Bogetti, Paolo; Verna, Giovanni; Carlucci, Salvatore; Fava, Raffaella; Bruschi, Stefano;	Distally based fasciocutaneous sural flap for foot reconstruction: a retrospective review of 10 years experience	Foot & ankle international	29	2	191-198	2008	SAGE Publications Sage CA: Los Angeles, CA
1	NO	3. Not footwear related	GS3_199	Meyr, Andrew J; Sansosti, Laura E;	A review of the effect of lower-extremity pathology on automobile driving function	Journal of the American Podiatric Medical Association	109	2	132-140	2019	Am Podiatric Med Assoc
1	NO	2. Not diabetes related	GS3_200	Ortnotic, Fashion;	HH, Brown Introduces KURx'^ Line
1	NO	20. Biomechanics or gait related	GS3_201	Bacarin, Tatiana Almeida; Sacco, Isabel CN; Hennig, Ewald M;	Plantar pressure distribution patterns during gait in diabetic neuropathy patients with a history of foot ulcers	Clinics	64	2	113-120	2009	Elsevier
1	NO	7. Ulcer treatment: non-surgical	GS3_202	Tsao, Tiffany;	Diabetic foot care	Diabetic Foot Problems			503-526	2008	World Scientific
1	NO	4. Not footwear fit related	GS3_203	Chatzistergos, Panagiotis E; Chockalingam, Nachiappan;	A novel concept for low-cost non-electronic detection of overloading in the foot during activities of daily living	Royal Society Open Science	8	6	202035	2021	The Royal Society
1	NO	5. Orthotic/insole rather than footwear	GS3_204	Gu, YD; Li, JS; Lake, MJ; Zeng, YJ; Ren, XJ; Li, Zhi-Yong;	Image-based midsole insert design and the material effects on heel plantar pressure distribution during simulated walking loads	Computer methods in biomechanics and biomedical engineering	14	8	747-753	2011	Taylor & Francis
1	NO	19. Not foot ulcer related	GS3_205	Paton, Joanne; Collings, Richard; Glasser, Sam; Kent, Bridie;	The effects of foot and ankle devices on balance, gait and falls in adults with sensory perception loss: a systematic review protocol	JBI Evidence Synthesis	12	11	74-91	2014	LWW
1	NO	6. Non quantitative footwear fit	GS3_206	Yazdanpanah, Leila; Shahbazian, Hajieh; Hesam, Saeed; Ahmadi, Behnam; Zamani, Amir Mohammad;	Two-year incidence and risk factors of diabetic foot ulcer: second phase report of Ahvaz diabetic foot cohort (ADFC) study	BMC Endocrine Disorders	24	1	46	2024	Springer
1	NO	4. Not footwear fit related	GS3_207	Abbott, Caroline A; Chatwin, Katie E; Rajbhandari, Satyan M; John, Kanwal M; Pabbineedi, Sushma; Bowling, Frank L; Boulton, Andrew JM; Reeves, Neil D;	Site-specific, critical threshold barefoot peak plantar pressure associated with diabetic foot ulcer history: a novel approach to determine DFU risk in the clinical setting	Medicina	58	2	166	2022	MDPI
1	NO	16. Not footwear fit width related	GS3_208	Crews, Ryan; Lin, Jeffrey; Klein, Erin; Yalla, Sai;	P13. 01
1	NO	4. Not footwear fit related	GS3_209	Westphal, Elisa; Carl, Hans-Dieter; Krinner, Sebastian; Grim, Casper; Swoboda, Bernd; Hotfiel, Thilo;	Plantar force deviations in dynamic pedobarography–The role of insole and platform based systems as influencing factors	Sports Orthopaedics and Traumatology	32	4	380-386	2016	Elsevier
1	NO	1. Non-English language	GS3_210	Van-Huan, BUI; Thi-Kien-Chung, CAO; Duy-Nam, PHAN; COSTEA, Mariana; MIHAI, Aura; Arina, SEUL;	REVISTA DE PIELĂRIE ÎNCĂLŢĂMINTE LEATHER AND FOOTWEAR JOURNAL	Revista de Pielarie Incaltaminte	22		2	2022
1	NO	5. Orthotic/insole rather than footwear	GS3_211	Anggoro, PW; Bawono, B; Jamari, J; Tauviqirrahman, M; Bayuseno, AP;	Advanced design and manufacturing of custom orthotics insoles based on hybrid Taguchi-response surface method	Heliyon	7	3		2021	Elsevier
1	NO	2. Not diabetes related	GS3_213	Smith, Kirk E; Commean, Paul K; Robertson, Douglas D; Pilgram, Thomas; Mueller, Michael J;	Precision and accuracy of computed tomography foot measurements	Archives of physical medicine and rehabilitation	82	7	925-929	2001	Elsevier
1	NO	8. Ulcer treatment: surgical	GS3_214	Finestone, Aharon S; Tamir, Eran; Ron, Guy; Wiser, Itay; Agar, Gabriel;	Surgical offloading procedures for diabetic foot ulcers compared to best non-surgical treatment: a study protocol for a randomized controlled trial	Journal of foot and ankle research	11		2024-09-01	2018	Springer
1	NO	2. Not diabetes related	GS3_216	Coady, Catherine M; Gow, Nina; Stanish, William;	Foot problems in middle-aged patients: keeping active people up to speed	The Physician and Sportsmedicine	26	5	31-42	1998	Taylor & Francis
1	NO	18. Not study e.g. guideline, article etc.	GS3_217	Dominic, Sara K;	A Nurse's Guide to the Prevention of Neuropathic Ulcers in Patients with Diabetes.	Medsurg Nursing	24	5		2015
1	NO	14. Review - non-relevant	GS3_218	Haris, Fahni; Liau, Ben-Yi; Jan, Yih-Kuen; Akbari, Veit Babak Hamun; Primanda, Yanuar; Lin, Kuan-Han; Lung, Chi-Wen;	A review of the plantar pressure distribution effects from insole materials and at different walking speeds	Applied Sciences	11	24	11851	2021	MDPI
1	NO	7. Ulcer treatment: non-surgical	GS3_219	Bateman, Sharon Dawn;	Topical haemoglobin spray for diabetic foot ulceration	British Journal of Nursing	24	Sup12	S24-S29	2015	MA Healthcare London
1	NO	3. Not footwear related	GS3_220	Panahi, M; Masihi, S; Hanson, A; Rodriguez-Labra, JR; Masihi, A; Maddipatla, D; Narakathu, BB; Lawson, D; Atashbar, MZ;	A smart wearable oximeter insole for monitoring SpO 2 levels of diabetics’ foot ulcer	2022 IEEE International Conference on Flexible and Printable Sensors and Systems (FLEPS)			2024-04-01	2022	IEEE
1	NO	2. Not diabetes related	GS3_221	Mann, Roger A; Baxter, Donald E; Lutter, Lowell D;	Running symposium	Foot & ankle	1	4	190-224	1981	SAGE Publications Sage CA: Los Angeles, CA
1	NO	7. Ulcer treatment: non-surgical	GS3_222	Cavanagh, Peter R; Lipsky, Benjamin A; Bradbury, Andrew W; Botek, Georgeanne;	Treatment for diabetic foot ulcers	The Lancet	366	9498	1725-1735	2005	Elsevier
1	NO	2. Not diabetes related	GS3_223	Tiell, Shaye M; Rezvanifar, S Cyrus; Davis, Brian L;	The effect of frictional coefficients and sock material on plantar surface shear stress measurement	Journal of Biomechanics	127		110682	2021	Elsevier
1	NO	7. Ulcer treatment: non-surgical	GS3_224	Kalani, Majid; Apelqvist, Jan; BLOMBack, MARGARETA; Brismar, Kerstin; Eliasson, Björn; Eriksson, Jan W; Fagrell, Bengt; Hamsten, Anders; Torffvit, Ole; Jorneskog, GUN;	Effect of dalteparin on healing of chronic foot ulcers in diabetic patients with peripheral arterial occlusive disease: a prospective, randomized, double-blind, placebo-controlled study	Diabetes care	26	9	2575-2580	2003	Am Diabetes Assoc
1	NO	5. Orthotic/insole rather than footwear	GS3_225	Baxi, Omkar; Yeranosian, Michael; Lin, Anthony; Munoz, Maximilian; Lin, Sheldon;	Orthotic management of neuropathic and dysvascular feet	Atlas of Orthoses and Assistive Devices			268-276. e2	2019	Elsevier
1	NO	2. Not diabetes related	GS3_226	King, Michael J;	copyedited, proofread, or typeset and is not a final version.
1	NO	5. Orthotic/insole rather than footwear	GS3_227	Nouman, Muhammad; Chong, Desmond YR; Srewaradachpisal, Satta; Chatpun, Surapong;	The effect of customized insole pads on plantar pressure distribution in a diabetic foot with neuropathy: Material and design study using finite element analysis approach	Applied Sciences	13	1	399	2022	MDPI
1	NO	5. Orthotic/insole rather than footwear	GS3_228	Hijmans, Juha M; Geertzen, J; Zijlstra, Wiebren; Hof, At L; Postema, Klaas;	Effects of vibrating insoles on standing balance in diabetic neuropathy	J. Rehabil. Res. Dev	45		1442-1450	2008
1	NO	4. Not footwear fit related	GS3_229	Koonalinthip, Nantawan; Siwabanpakul, Pongbun; Jaroenarpornwatana, Araya;	The effectiveness of Diabetic Foot Clinic in prevention and healing of diabetic foot ulcers	The Foot	48		101836	2021	Elsevier
1	NO	7. Ulcer treatment: non-surgical	GS3_230	Viswanathan, Vijay; Rao, V Narayan;	Managing diabetic foot infection in India	The International Journal of Lower Extremity Wounds	12	2	158-166	2013	SAGE Publications Sage CA: Los Angeles, CA
1	NO	16. Not footwear fit width related	GS3_231	Arts, Marc Leonardus Johannes;	Custom-made footwear in diabetes: Offloading, usability and ulcer recurrence					2013
1	NO	2. Not diabetes related	GS3_233	Law, Yat C; Mak, Arthur FT; Wong, WN; Zhang, Ming;	THE VARIATION OF DYNAMIC FOOT PRESSURE WITH GAIT PARAMETER.	International Society for Prosthetics and Orthotics. Congress				2004
1	NO	2. Not diabetes related	GS3_234	Haji Zaine, Norafizah; Hitos, Kerry; Vicaretti, Mauro; Fletcher, John P; Begg, Lindy; Burns, Joshua;	Characteristics of non-diabetic foot ulcers in Western Sydney, Australia	Journal of foot and ankle research	9		2024-08-01	2016	Springer
1	NO	5. Orthotic/insole rather than footwear	GS3_235	Spaulding, Susan Ewers; Chen, Tzurei; Chou, Li-Shan;	Selection of an above or below-ankle orthosis for individuals with neuropathic partial foot amputation: a pilot study	Prosthetics and orthotics international	36	2	217-224	2012	SAGE Publications Sage UK: London, England
1	NO	3. Not footwear related	GS3_236	Whitt, BC; Steel, G; Rajbhandari, SM;	Foot Biomechanics for the treatment and prevention of diabetic foot ulcers	International Journal of Diabetes and Metabolism	18	1	2024-04-01	2010
1	NO	2. Not diabetes related	GS3_237	Taseh, Atta; Nassour, Nour; Ahn, Jiyong;	Basics of Pedobarography	Clinical and Radiological Examination of the Foot and Ankle: The Path to Definitive Diagnosis			67-82	2024	Springer
1	NO	4. Not footwear fit related	GS3_238	Kapellen, TM; Galler, A; Kiess, W;	Higher frequency of paronychia (nail bed infections) in pediatric and adolescent patients with type 1 diabetes mellitus than in non-diabetic peers	Journal of Pediatric Endocrinology and Metabolism	16	5	751-758	2003	De Gruyter
1	NO	2. Not diabetes related	GS3_239	Bataller, A; Alcántara, E; Gonzalez, JC; Garcia, AC;	Influence of anatomical elements in the foot pressure distribution	Fifth symposium on footwear biomechanic			14-15	2001
1	NO	4. Not footwear fit related	GS3_240	Gupta, Shubham; Singh, Gurpreet; Chanda, Arnab;	Prediction of diabetic foot ulcer progression: a computational study	Biomedical Physics & Engineering Express	7	6	065020	2021	IOP Publishing
1	NO	4. Not footwear fit related	GS3_241	Yavuzer, Güneş; Yetkin, I; Toruner, FB; Koca, N; Bolukbas, N;	Gait deviations of patients with diabetes mellitus: looking beyond peripheral neuropathy	European Journal of Physical and Rehabilitation Medicine	42	2	127	2006	Edizioni Minerva Medica
1	NO	16. Not footwear fit width related	GS3_242	Tuna, Hakan; Birtane, Murat; Güldiken, Sibel; Soysal, Neslihan Atile; Taşpinar, Özgür; Süt, Necdet; Taştekin, Nurettin;	The Effect of Disease Duration on Foot Plantar Pressure Values in Patients with Type 2 Diabetes Mellitus.	Turkish Journal of Physical Medicine & Rehabilitation/Turkiye Fiziksel Tip ve Rehabilitasyon Dergisi	60	3		2014
1	NO	7. Ulcer treatment: non-surgical	GS3_243	Vaseenon, Tanawat; Thitiboonsuwan, Songwut; Cheewawattanachai, Chaiyarit; Pimchoo, Punngam; Phanphaisarn, Areerak;	Off-loading total contact cast in combination with hydrogel and foam dressing for management of diabetic plantar ulcer of the foot	J Med Assoc Thai	97	12	1319-1324	2014
1	NO	14. Review - non-relevant	GS3_244	Orlando, Giorgio; Prior, Yeliz; Reeves, Neil D; Vileikyte, Loretta;	Patient and provider perspective of smart wearable technology in diabetic foot ulcer prevention: a systematic review	Medicina	57	12	1359	2021	MDPI
1	NO	7. Ulcer treatment: non-surgical	GS3_245	Bowering, C Keith;	Diabetic foot ulcers. Pathophysiology, assessment, and therapy.	Canadian Family Physician	47	5	1007-1016	2001	The College of Family Physicians of Canada
1	NO	4. Not footwear fit related	GS3_246	Khalil, Samir H Assaad; Deeb, Hany Mohammed Ali El; Ajang, Martin Otwang Dak; Osman, Nermin A; Amin, Noha Gaber;	Impact of diabetic peripheral neuropathy on gait abnormalities in patients with type 2 diabetes mellitus	Diabetology International	15	1	58-66	2024	Springer
1	NO	5. Orthotic/insole rather than footwear	GS3_247	Eddison, Nicola;	Effectiveness and cost effectiveness of orthotic interventions in diabetes: systematic review.					2017	European Foundation for the Study of Diabetes
1	NO	3. Not footwear related	GS3_248	Jorgetto, Juliana Vallim; Oggiam, Daniella Silva; Gamba, Monica Antar; Kusahara, Denise Miyuki;	Diabetic Foot Assessment of People With Diabetic Peripheral Neuropathy And Associated Factors To Plantar Pressure Changes.					2021
1	NO	18. Not study e.g. guideline, article etc.	GS3_250	Bus, SA; van Netten, JJ; Lavery, LA; Monteiro-Soares, M; Rasmussen, A; Jubiz, Y; Price, PE;	Prepared by the IWGDF Working Group on Prevention of Foot Ulcers					2015
1	NO	4. Not footwear fit related	GS3_251	Boffeli, Troy J; Bean, Jeffrey K; Natwick, James R;	Biomechanical abnormalities and ulcers of the great toe in patients with diabetes	The Journal of foot and ankle surgery	41	6	359-364	2002	Elsevier
1	NO	18. Not study e.g. guideline, article etc.	GS3_253	Gracia-Sanchez, Alba; Lopez-Pineda, Adriana; Lázaro-Martínez, José Luis; Perez, Antonio; Pomares-Gómez, Francisco J; Fernández-Seguín, Lourdes María; Gil-Guillen, Vicente F; Chicharro-Luna, Esther;	Consensus-based recommendations on physical activity and exercise in patients with diabetes at risk of foot ulcerations: a Delphi study	Brazilian Journal of Physical Therapy	27	2	100500	2023	Elsevier
1	NO	4. Not footwear fit related	GS3_254	Coates, James; Chipperfield, Andrew; Clough, Geraldine;	Wearable multimodal skin sensing for the diabetic foot	Electronics	5	3	45	2016	MDPI
1	NO	11. Charcot - treatment non-surgical	GS3_255	Lukkhoo, Laksh; Vu, Sharlene; Scheepers, Joanna; Schoen, Deborah;	Early diagnosis of Charcot neuro-osteoarthropathy using MRI and its effect on patient outcomes: A seven-year retrospective audit	Diabetes Epidemiology and Management	15		100208	2024	Elsevier
1	NO	8. Ulcer treatment: surgical	GS3_256	Biz, Carlo; Belluzzi, Elisa; Crimi, Alberto; Bragazzi, Nicola Luigi; Nicoletti, Pietro; Mori, Fabiana; Ruggieri, Pietro;	Minimally invasive metatarsal osteotomies (Mimos) for the treatment of plantar diabetic forefoot ulcers (pdfus): A systematic review and meta-analysis with meta-regressions	Applied Sciences	11	20	9628	2021	MDPI
1	NO	13 Pressure rather than diabetes ulcers	GS3_257	Hochlenert, Dirk; Engels, Gerald; Morbach, Stephan; Schliwa, Stefanie; Game, Frances L; Hochlenert, Dirk; Engels, Gerald; Morbach, Stephan; Schliwa, Stefanie; Game, Frances L;	Plantar MTHs (13–14)	Diabetic Foot Syndrome: From Entity to Therapy			189-207	2018	Springer
1	NO	18. Not study e.g. guideline, article etc.	GS3_258	Kaminski, Michelle R; Raspovic, Anita; McMahon, Lawrence P; Erbas, Bircan; Landorf, Karl B;	Risk factors for foot ulceration in adults with end-stage renal disease on dialysis: study protocol for a prospective observational cohort study	Journal of Foot and Ankle Research	8		2017-01-01	2015	Springer
1	NO	7. Ulcer treatment: non-surgical	GS3_259	Todd, WF; Armstrong, DG; Liswood, PJ;	Evaluation and treatment of the infected foot in a community teaching hospital	Journal of the American Podiatric Medical Association	86	9	421-426	1996	Am Podiatric Med Assoc
1	NO	5. Orthotic/insole rather than footwear	GS3_261	Macdonald, Emma M; Perrin, Byron M; Cleeland, Leanne; Kingsley, Michael IC;	Podiatrist-delivered health coaching to facilitate the use of a smart insole to support foot health monitoring in people with diabetes-related peripheral neuropathy	Sensors	21	12	3984	2021	MDPI
1	NO	4. Not footwear fit related	GS3_262	Sacco, Isabel CN; Bacarin, Tatiana Almeida; Canettieri, Maíra Grizzo; Hennig, Ewald M;	Plantar pressures during shod gait in diabetic neuropathic patients with and without a history of plantar ulceration	Journal of the American Podiatric Medical Association	99	4	285-294	2009	Am Podiatric Med Assoc
1	NO	20. Biomechanics or gait related	GS3_263	Allet, Lara; Kim, Hogene; Ashton-Miller, James A; Richardson, James K;	Which lower limb frontal plane sensory and motor functions predict gait speed and efficiency on uneven surfaces in older persons with diabetic neuropathy?	PM&R	4	10	726-733	2012	Elsevier
1	NO	3. Not footwear related	GS3_264	Frykberg, Robert G; Gordon, Ian L; Reyzelman, Alexander M; Cazzell, Shawn M; Fitzgerald, Ryan H; Rothenberg, Gary M; Bloom, Jonathan D; Petersen, Brian J; Linders, David R; Nouvong, Aksone;	Feasibility and efficacy of a smart mat technology to predict development of diabetic plantar ulcers	Diabetes care	40	7	973-980	2017	Am Diabetes Assoc
1	NO	5. Orthotic/insole rather than footwear	GS3_265	Nouman, Muhammad; Dissaneewate, Tulaya; Chong, Desmond YR; Chatpun, Surapong;	Effects of custom-made insole materials on frictional stress and contact pressure in diabetic foot with neuropathy: results from a finite element analysis	Applied Sciences	11	8	3412	2021	MDPI
1	NO	3. Not footwear related	GS3_266	Casadei, Giulia; Filippini, Marta; Brognara, Lorenzo;	Glycated hemoglobin (HbA1c) as a biomarker for diabetic foot peripheral neuropathy	Diseases	9	1	16	2021	MDPI
1	NO	7. Ulcer treatment: non-surgical	GS3_267	Dorgan, Mary Beth; Birke, James A; Moretto, Jane A; Patout, Charles A; Rehm, Kenneth B;	CE Credit: Performing Foot Screening for Diabetic Patients	The American Journal of Nursing	95	11	32-37	1995	JSTOR
1	NO	2. Not diabetes related	GS3_269	Gupta, Megha; Dhingra, Gittaly; Sandhu, Kamalpreet;	Human podiatric disabilities and their correction using a 3D printed technology: a short	3D Printing in Podiatric Medicine			175	2022	Academic Press
1	NO	7. Ulcer treatment: non-surgical	GS3_270	Lazzarini, Peter A; Jarl, Gustav;	Knee-high devices are gold in closing the foot ulcer gap: a review of offloading treatments to heal diabetic foot ulcers	Medicina	57	9	941	2021	MDPI
1	NO	5. Orthotic/insole rather than footwear	GS3_271	Spolaor, Fabiola; Guiotto, Annamaria; Ciniglio, Alfredo; Sawacha, Zimi;	The Effect of Custom Insoles on Muscle Activity in Diabetic Individuals with Neuropathy	Applied Sciences	13	4	2326	2023	MDPI
1	NO	4. Not footwear fit related	GS3_273	Richardson, James K; Eckner, James T; Allet, Lara; Kim, Hogene; Ashton-Miller, James A;	Complex and simple clinical reaction times are associated with gait, balance, and major fall injury in older subjects with diabetic peripheral neuropathy	American journal of physical medicine & rehabilitation	96	1	2016-08-01	2017	LWW
1	NO	4. Not footwear fit related	GS3_274	Chellan, Gopi; Varma, Ajit Kumar; Sundaram, KR; Shashikala, S; Dinesh, Kavitha R; Jayakumar, RV; Bal, Arun; Kumar, Harish;	Time spent barefoot predicts diabetic foot ulcer depth	Diabetic Foot	14	2		2011
1	NO	7. Ulcer treatment: non-surgical	GS3_275	Hidalgo-Ruiz, Sonia; Ramírez-Durán, María del Valle; Basilio-Fernández, Belinda; Alfageme-García, Pilar; Fabregat-Fernández, Juan; Jiménez-Cano, Víctor Manuel; Clavijo-Chamorro, Maria Zoraida; Gomez-Luque, Adela;	Assessment of diabetic foot prevention by nurses	Nursing Reports	13	1	73-84	2023	MDPI
1	NO	4. Not footwear fit related	GS3_276	Yoshikawa, Yoshiyuki; Maeshige, Noriaki; Uemura, Mikiko; Tanaka, Masayuki; Kawabe, Nobuhide; Yamaguchi, Atomu; Fujino, Hidemi; Terashi, Hiroto;	Prediction of callus and ulcer development in patients with diabetic peripheral neuropathy by isosceles triangle-forming tuning fork	SAGE Open Medicine	10		20503121221085097	2022	SAGE Publications Sage UK: London, England
1	NO	2. Not diabetes related	GS3_277	Burrow, J Gordon;	The use of the Podotrack in forensic podiatry for collection and analysis of bare footprints using the Reel method of measurement	Science & Justice	56	3	216-222	2016	Elsevier
1	NO	2. Not diabetes related	GS3_278	Hélcio, Ivo;	Icon of the Issue	Indian Journal of Plastic Surgery	10		0970-0358.197240	2016
1	NO	5. Orthotic/insole rather than footwear	GS3_279	Hemmati, Fatemeh; Tafti, Nahid; Nourouzi, Ehsan; Turk, Sajad Bayat; Karimi, Mohammad Taghi; Sharifmoradi, Keyvan; Kashani, Reza Vahab;	Custom-Made Ethyl Vinyl Acetate Insoles with Arch Support Could Improve Static Balance in Diabetic Women with Neuropathic Foot	Journal of the American Podiatric Medical Association	113	3		2023	Am Podiatric Med Assoc
1	NO	2. Not diabetes related	GS3_280	Hollander, Karsten; Zech, Astrid; Rahlf, Anna Lina; Orendurff, Michael S; Stebbins, Julie; Heidt, Christoph;	The relationship between static and dynamic foot posture and running biomechanics: A systematic review and meta-analysis	Gait & posture	72		109-122	2019	Elsevier
1	NO	18. Not study e.g. guideline, article etc.	GS3_281	Kim, Paul J; Steinberg, John S;	Complications of the diabetic foot	Endocrinology and Metabolism Clinics	42	4	833-847	2013	Elsevier
1	NO	4. Not footwear fit related	GS3_282	Golledge, Jonathan; Fernando, Malindu; Lazzarini, Peter; Najafi, Bijan; G. Armstrong, David;	The potential role of sensors, wearables and telehealth in the remote management of diabetes-related foot disease	Sensors	20	16	4527	2020	MDPI
1	NO	20. Biomechanics or gait related	GS3_283	Shuang, Jiawei;	Biomechanical Risk Factors of Diabetic Foot Ulceration: Engineering an Insole Design Solution					2024	The University of Manchester (United Kingdom)
1	NO	3. Not footwear related	GS3_284	Kahraman, Murat; Misir, Abdulhamit; Kizkapan, Turan Bilge; Ozcamdalli, Mustafa; Uzun, Erdal; Mutlu, Mahmut;	The long-term outcomes following the application of intralesional epidermal growth factor in patients with diabetic foot ulcers	The Journal of Foot and Ankle Surgery	58	2	282-287	2019	Elsevier
1	NO	7. Ulcer treatment: non-surgical	GS3_285	Richie Jr, Douglas H;	Therapeutic Hosiery: An Essential Component of Footwear for the Pathologic Foot.	Podiatry Management	27	8		2008
1	NO	14. Review - non-relevant	GS3_286	Grosu-Bularda, Andreea; Teodoreanu, RĂAZVAN NICOLAE; Mihai, CARMEN; Lita, Flavia Francesca; Hodea, Florin-Vlad; Lascar, Ioan; Chiotoroiu, ALEXANDRU;	Diabetic foot ulcers, a comprehensive approach—Review	Ind. Textila	73		213-221	2022
1	NO	4. Not footwear fit related	GS3_289	Gupta, Megha; Dhingra, Gittaly; Sandhu, Kamalpreet;	Human podiatric disabilities and their correction using a 3D printed technology: a short review	3D Printing in Podiatric Medicine			175-194	2023	Elsevier
1	NO	4. Not footwear fit related	GS3_290	Haji Zaine, Norafizah; Burns, Joshua; Vicaretti, Mauro; Fletcher, John P; Begg, Lindy; Hitos, Kerry;	Characteristics of diabetic foot ulcers in Western Sydney, Australia	Journal of Foot and Ankle Research	7		2024-07-01	2014	Springer
1	NO	5. Orthotic/insole rather than footwear	GS3_292	Zuñiga, Juan; Moscoso, Miguel; Padilla-Huamantinco, Pierre G; Lazo-Porras, Maria; Tenorio-Mucha, Janeth; Padilla-Huamantinco, Wendy; Tincopa, Jean Pierre;	Development of 3D-printed orthopedic insoles for patients with diabetes and evaluation with electronic pressure sensors	Designs	6	5	95	2022	MDPI
1	NO	3. Not footwear related	GS3_293	Kalani, Majid; Brismar, Kerstin; Fagrell, Bengt; Ostergren, Jan; Jörneskog, G;	Transcutaneous oxygen tension and toe blood pressure as predictors for outcome of diabetic foot ulcers.	Diabetes care	22	1	147-151	1999	Am Diabetes Assoc
1	NO	18. Not study e.g. guideline, article etc.	GS3_295	Miranda, Cesare; Da Ros, Roberto; Marfella, Raffaele;	Update on prevention of diabetic foot ulcer	Archives of Medical Science-Atherosclerotic Diseases	6	1	123-131	2021	Termedia
1	NO	20. Biomechanics or gait related	GS3_296	Sartor, Cristina D; Hasue, Renata H; Cacciari, Lícia P; Butugan, Marco K; Watari, Ricky; Pássaro, Anice C; Giacomozzi, Claudia; Sacco, Isabel CN;	Effects of strengthening, stretching and functional training on foot function in patients with diabetic neuropathy: results of a randomized controlled trial	BMC musculoskeletal disorders	15		2013-01-01	2014	Springer
1	NO	18. Not study e.g. guideline, article etc.	GS3_297	Fleck, Cynthia A;	Wound prevention	Preventive Dermatology			249-265	2010	Springer
1	NO	5. Orthotic/insole rather than footwear	GS3_298	Lisovskaja, Vera;	The D-Foot, for prosthetists and orthotists, a new eHealth tool useful in​​ useful​​ in​​ risk​​ classification​​ and​​ foot​​ assessment​​ in​​ diabetes					2017
1	NO	8. Ulcer treatment: surgical	GS3_299	Aprile, Irene; Galli, Marco; Pitocco, Dario; Di Sipio, Enrica; Simbolotti, Chiara; Germanotta, Marco; Bordieri, Corrado; Padua, Luca; Ferrarin, Maurizio;	Does first ray amputation in diabetic patients influence gait and quality of life?	The Journal of Foot and Ankle Surgery	57	1	44-51	2018	Elsevier
1	NO	8. Ulcer treatment: surgical	GS3_300	Damme, H Van; Rorive, Marcelle; Noorthout, B Martens De; Quaniers, Janine; Scheen, André; Limet, Raymond;	Amputations in diabetic patients: a plea for footsparing surgery	Acta Chirurgica Belgica	101	3	123-129	2001	Taylor & Francis
1	NO	3. Not footwear related	GS3_302	Abri, Homa; Aalaa, Maryam; Sanjari, Mahnaz; Amini, Mohammad Reza; Mohajeri-Tehrani, Mohammad Reza; Larijani, Bagher;	Plantar pressure distribution in diverse stages of diabetic neuropathy	Journal of Diabetes & Metabolic Disorders	18		33-39	2019	Springer
1	NO	3. Not footwear related	GS3_303	Todros, Silvia; Biz, Carlo; Ruggieri, Pietro; Pavan, Piero G;	Experimental analysis of plantar fascia mechanical properties in subjects with foot pathologies	Applied Sciences	11	4	1517	2021	MDPI
1	NO	3. Not footwear related	GS3_304	Carter, Sarah E; Richardson, James K; Thies, Sibylle; DeMott, Trina; Ashton-Miller, James A;	The relationship between frontal plane gait variability and ankle range of motion in middle-aged and older persons with neuropathy	American journal of physical medicine & rehabilitation	88	3	210-215	2009	LWW
1	NO	8. Ulcer treatment: surgical	GS3_305	Varma, Ajit Kumar;	Reconstructive foot and ankle surgeries in diabetic patients	Indian Journal of Plastic Surgery	44	03	390-395	2011	Thieme Medical and Scientific Publishers Private Ltd.
1	NO	3. Not footwear related	GS3_306	Martin, Isabela dos Santos; Beraldo, Aline Ale; Passeri, Silvia Maria; Freitas, Maria Cristina Foss de; Pace, Ana Emilia;	Root causes for the development of foot ulcers of people with diabetes mellitus	Acta Paulista de Enfermagem	25		218-224	2012	SciELO Brasil
1	NO	2. Not diabetes related	GS3_307	Okoduwa, Stanley IR; Igiri, Bernard E; Tagang, Jerry I; Okoduwa, Ugochi J; Adeyi, Abraham O;	Medicine in Novel Technology and Devices
1	NO	11. Charcot - treatment non-surgical	GS3_308	Fernández, Maria Luz González; Lozano, Rosario Morales; Rincón, Carmen Martínez; Hernández, David Martínez;	Personalized orthoses as a good treatment option for Charcot neuro-osteoarthropathy of the foot	Journal of the American Podiatric Medical Association	104	4	375-382	2014	Am Podiatric Med Assoc
1	NO	3. Not footwear related	GS3_309	BOWKER, JOHN H;	MINOR AND-LIMB MAJOR LOWER AMPUTATIONS AND DISARTICULATIONS IN PATIENTS WITH DIABETES MELLITUS	Levin and O'Neal's The Diabetic Foot with CD-ROM E-Book			403	2007	Elsevier Health Sciences
1	NO	7. Ulcer treatment: non-surgical	GS3_310	Woo, Kevin; Lo, Carvill; Alavi, Afsaneh; Queen, Douglas; Rothman, Arthur; Woodbury, Gail; Sibbald, Matthew; Noseworthy, Peter; Sibbald, G;	An audit of leg and foot ulcer care in an Ontario Community Care Access Centre	Wound Care Canada	5	suppl 1	S17-27	2007
1	NO	8. Ulcer treatment: surgical	GS3_312	Chen, John Tzu-Ning; Tang, Alice Chu-Wen; Hong, Wei-Hsien; Tang, Simon Fuk-Tan;	The effects of heel-elevated total contact insole on rearfoot pressure reduction in heel injury patients who had neurosensory impairment after receiving reconstructive flap operations	Clinical neurology and neurosurgery	129		S47-S52	2015	Elsevier
1	NO	3. Not footwear related	GS3_313	Bhor, Darshan; Tharani, K; Gowri, Monisha; Mishra, Bikash K; Kalita, Deepjyoti; Thirugnanam, A; Mirza, Khalid B;	Responsive Transcutaneous Electrical Stimulation for Management of Diabetic Foot Neuropathy	2023 IEEE 8th International Conference for Convergence in Technology (I2CT)			2024-06-01	2023	IEEE
1	NO	18. Not study e.g. guideline, article etc.	GS3_314	Morbach, Stephan; Eckhard, Michael; Lobmann, Ralf; Müller, Eckhard; Reike, Heinrich; Risse, Alexander; Rümenapf, Gerhard; Spraul, Maximilian;	Diabetic foot syndrome	Experimental and Clinical Endocrinology & Diabetes	131	2024-02-01	84-93	2023	Georg Thieme Verlag KG
1	NO	3. Not footwear related	GS3_315	Wysocka-Mincewicz, Marta; Szczerbik, Ewa; Mazur, Maria; Grabik, Magdalena; Kalinowska, Małgorzata; Syczewska, Małgorzata;	Foot Plantar Pressure Abnormalities in Near Adulthood Patients with Type 1 Diabetes	Biomedicines	11	11	2901	2023	MDPI
1	NO	3. Not footwear related	GS3_316	Melnizky, P; Ammer, K; Rathkolb, O;	Thermographic findings of the lower extremity in Patients with Type II diabetes	Thermol int	12		107-114	2002
1	NO	7. Ulcer treatment: non-surgical	GS3_317	Lafontaine, Nicole; Jolley, Jane; Kyi, Mervyn; King, Sophie; Iacobaccio, Laura; Staunton, Eva; Wilson, Brent; Seymour, Catherine; Rogasch, Sonja; Wraight, Paul;	Prospective randomised placebo-controlled trial assessing the efficacy of silver dressings to enhance healing of acute diabetes-related foot ulcers	Diabetologia	66	4	768-776	2023	Springer
1	NO	18. Not study e.g. guideline, article etc.	GS3_318	Magbanua, Erva; Lim-Alba, Rebecca;	Section of Endocrinology, Diabetes, and Metabolism, Department of Medicine, Chinese General Hospital and Medical Center, Philippines* Presented during the PRIDE session of the 2017 Philippine Society of Endocrinology, Diabetes and Metabolism Annual Convention on March 23, 2017 at the EDSA Shangri-La Hotel, Mandaluyong, Philippines.
1	NO	7. Ulcer treatment: non-surgical	GS3_319	Wood-Belford, Karen; Varnado, Myra F;	An alternative method of offloading the neuropathic foot ulcer	Journal of Wound Ostomy & Continence Nursing	33	4	408-415	2006	LWW
1	NO	3. Not footwear related	GS3_320	Soltanzadeh, Zeynab; Shaikhzadeh Najar, Saeed; Haghpanahi, M; Mohajeri-Tehrani, MR;	Effect of socks structures on plantar dynamic pressure distribution	Proceedings of the Institution of Mechanical Engineers, Part H: Journal of Engineering in Medicine	230	11	1043-1050	2016	SAGE Publications Sage UK: London, England
1	NO	8. Ulcer treatment: surgical	GS3_321	Besse, J-L; Leemrijse, Thibaut; Deleu, P-A;	Diabetic foot: the orthopedic surgery angle	Orthopaedics & Traumatology: Surgery & Research	97	3	314-329	2011	Elsevier
1	NO	4. Not footwear fit related	GS3_322	Vural, Secil; Bostanci, Seher; Koçyigit, Pelin; Çaliskan, Deniz; Baskal, Nilgun; Aydin, Nursel;	Risk factors and frequency of ingrown nails in adult diabetic patients	The Journal of Foot and Ankle Surgery	57	2	289-295	2018	Elsevier
1	NO	18. Not study e.g. guideline, article etc.	GS3_323	Howard, Ileana M;	The prevention of foot ulceration in diabetic patients	Physical Medicine and Rehabilitation Clinics	20	4	595-609	2009	Elsevier
1	NO	7. Ulcer treatment: non-surgical	GS3_324	Sinacore, David R; Mueller, Michael J;	OFF-LOADING FOR DIABETIC	Levin and O'Neal's the diabetic foot			287	2008	Elsevier Health Sciences
1	NO	3. Not footwear related	GS3_325	Mueller, Michael J; Tuttle, Lori J; LeMaster, Joseph W; Strube, Michael J; McGill, Janet B; Hastings, Mary K; Sinacore, David R;	Weight-bearing versus nonweight-bearing exercise for persons with diabetes and peripheral neuropathy: a randomized controlled trial	Archives of physical medicine and rehabilitation	94	5	829-838	2013	Elsevier
1	NO	3. Not footwear related	GS3_326	Almurdhi, MM; Brown, SJ; Bowling, FL; Boulton, AJM; Jeziorska, M; Malik, RA; Reeves, ND;	Enquiries
1	NO	7. Ulcer treatment: non-surgical	GS3_328	Park, Catherine; Mishra, Ramkinker; Vigano, Davide; Macagno, Maurizio; Rossotti, Stefano; D’Huyvetter, Karen; Garcia, Jason; Armstrong, David G; Najafi, Bijan;	Smart offloading boot system for remote patient monitoring: toward adherence reinforcement and proper physical activity prescription for diabetic foot ulcer patients	Journal of Diabetes Science and Technology	17	1	42-51	2023	SAGE Publications Sage CA: Los Angeles, CA
1	NO	4. Not footwear fit related	GS3_329	Lazarou, Ioulietta; Fiska, Vasiliki; Mpaltadoros, Lampros; Tsaopoulos, Dimitris; Stavropoulos, Thanos G; Nikolopoulos, Spiros; Dafoulas, George E; Dailiana, Zoe; Bargiota, Alexandra; Kompatsiaris, Ioannis;	Stepping Forward: A Scoping Systematic Literature Review on the Health Outcomes of Smart Sensor Technologies for Diabetic Foot Ulcers	Sensors	24	6	2009	2024	MDPI
1	NO	3. Not footwear related	GS3_330	Viadé, Jordi; Dolz, Josep Lluís;	Digital Diabetic Foot
1	NO	4. Not footwear fit related	GS3_331	Kluding, Patricia M; Bareiss, Sonja K; Hastings, Mary; Marcus, Robin L; Sinacore, David R; Mueller, Michael J;	Physical training and activity in people with diabetic peripheral neuropathy: paradigm shift	Physical therapy	97	1	31-43	2017	Oxford University Press
1	NO	3. Not footwear related	GS3_332	Halschou-Jensen, Peter M; Sauer, Jannie; Bouchelouche, Pierre; Fabrin, Jesper; Brorson, Stig; Ohrt-Nissen, Søren;	Improved healing of diabetic foot ulcers after high-dose vitamin D: a randomized double-blinded clinical trial	The International Journal of Lower Extremity Wounds	22	3	466-474	2023	SAGE Publications Sage CA: Los Angeles, CA
1	NO	3. Not footwear related	GS3_333	Hashmi, Farina;	Calluses, corns and heel fissures	Dermatological Nursing	12	1	36-40	2013	British Dermatological Nursing Group
1	NO	7. Ulcer treatment: non-surgical	GS3_334	Najafi, Bijan; Grewal, Gurtej S; Bharara, Manish; Menzies, Robert; Talal, Talal K; Armstrong, David G;	Can’t stand the pressure: the association between unprotected standing, walking, and wound healing in people with diabetes	Journal of diabetes science and technology	11	4	657-667	2017	SAGE Publications Sage CA: Los Angeles, CA
1	NO	20. Biomechanics or gait related	GS3_335	Labovitz, Jonathan M; Day, Dana;	The biomechanics of diabetes mellitus and limb preservation	Clinics in Podiatric Medicine and Surgery	37	1	151-169	2020	Elsevier
1	NO	4. Not footwear fit related	GS3_336	Kirkwood, Renata Noce; Borém, Izabela Lara; Sampaio, Rosana Ferreira; Ferreira, Vivianne Kellen Gonçalves; de Almeida, Jennifer Cristina; Guimarães, Sâmara Bragança Bastos; de Souza Moreira, Bruno;	Frailty status and gait parameters of older women with type 2 diabetes	Canadian journal of diabetes	43	2	121-127	2019	Elsevier
1	NO	20. Biomechanics or gait related	GS3_337	Efthymiou, Dimitris; Katsiki, Niki; Zekakos, Dimitrios Xipolias; Vassiliadis, Panagiotis; Petrelis, Alexandros; Vassilopoulou, Emilia;	Gait Analysis, Metabolic Parameters and Adherence to the Mediterranean Diet in Patients with Type 2 Diabetes Mellitus Compared with Healthy Controls: A Pilot Study	Nutrients	15	15	3421	2023	MDPI
1	NO	3. Not footwear related	GS3_338	García-Madrid, Marta; García-Álvarez, Yolanda; Álvaro-Afonso, Francisco Javier; García-Morales, Esther; Tardáguila-García, Aroa; Lázaro-Martínez, José Luis;	Analysis of plantar pressure pattern after metatarsal head resection. Can plantar pressure predict diabetic foot reulceration?	Journal of Clinical Medicine	10	11	2260	2021	MDPI
1	NO	3. Not footwear related	GS3_342	Domínguez-Muñoz, Francisco Javier; Adsuar, José Carmelo; Carlos-Vivas, Jorge; Villafaina, Santos; Garcia-Gordillo, Miguel Angel; Hernández-Mocholi, Miguel Ángel; Collado-Mateo, Daniel; Gusi, Narcis;	Association between TUG and anthropometric values, vibration perception threshold, FHSQ and 15-D in type 2 diabetes mellitus patients	International Journal of Environmental Research and Public Health	17	6	2018	2020	MDPI
1	NO	7. Ulcer treatment: non-surgical	GS3_343	Sachin, V;	Clinical Evaluation and Management of Diabetic Foot According to Wagner’s Classification					2016	Rajiv Gandhi University of Health Sciences (India)
1	NO	7. Ulcer treatment: non-surgical	GS3_344	Hochlenert, Dirk; Engels, Gerald; Morbach, Stephan; Schliwa, Stefanie; Game, Frances L; Hochlenert, Dirk; Engels, Gerald; Morbach, Stephan; Schliwa, Stefanie; Game, Frances L;	External Offloading and Immobilisation	Diabetic Foot Syndrome: From Entity to Therapy			237-268	2018	Springer
1	NO	2. Not diabetes related	GS3_345	Telfer, Scott; Li, Ellen Y;	pressuRe: an R package for analyzing and visualizing biomechanical pressure distribution data	Scientific Reports	13	1	16776	2023	Nature Publishing Group UK London
1	NO	20. Biomechanics or gait related	GS3_346	Moylan, Beverly; Paner, Ruby; Pauley, Tim; Dilkas, Steven; Devlin, Michael;	Impact of increased prosthetic mass on gait symmetry in dysvascular transfemoral amputees: a randomized prospective double-blind crossover trial	JPO: Journal of Prosthetics and Orthotics	27	2	63-67	2015	LWW
1	NO	20. Biomechanics or gait related	GS3_350	Tsaklis, Panagiotis V; Tentolouris, Nikolaos;	Biomechanics of the Diabetic Foot: The Road to Foot Ulceration	The Diabetic Foot: Medical and Surgical Management			233-252	2024	Springer
1	NO	20. Biomechanics or gait related	GS3_351	Shavelson, Dennis; Steinberg, John; Bakotic, Bradley W;	The diabetic foot 27	Principles of Diabetes Mellitus			469	2017
1	NO	2. Not diabetes related	GS3_352	Vaseenon, Tanawat; Wattanarojanaporn, Thongaek; Intharasompan, Piyapong; Theeraamphon, Nipon; Auephanviriyakul, Sansanee; Phisitkul, Phinit;	Foot and ankle problems in Thai monks	J Med Assoc Thai	98	1	71-6	2015
1	NO	18. Not study e.g. guideline, article etc.	GS3_353	Doğruel, Hakan; Aydemir, Mustafa; Balci, Mustafa Kemal;	Management of diabetic foot ulcers and the challenging points: an endocrine view	World Journal of Diabetes	13	1	27	2022	Baishideng Publishing Group Inc
1	NO	4. Not footwear fit related	GS3_354	Oshimoto, Taiki; Abe, Isao; Kikuchi, Takehito; Chijiwa, Naoki; Yabuta, Tomohisa; Tanaka, Kenichiro; Asaumi, Yasue;	Gait measurement for walking support shoes with elastomer-embedded flexible joint	2019 IEEE/SICE International Symposium on System Integration (SII)			537-542	2019	IEEE
1	NO	5. Orthotic/insole rather than footwear	GS3_355	Ewers, Susan;	Effects of Above-Ankle Orthoses on Individuals with Diabetic Partial Foot					2007	University of Oregon
1	NO	18. Not study e.g. guideline, article etc.	GS3_356	Bloomgarden, Zachary T;	Diabetes complications	Diabetes Care	27	6	1506-1514	2004	American Diabetes Association
1	NO	7. Ulcer treatment: non-surgical	GS3_357	Embil, John M; Nagai, Mary K;	Becaplermin: recombinant platelet derived growth factor, a new treatment for healing diabetic foot ulcers	Expert opinion on biological therapy	2	2	211-218	2002	Taylor & Francis
1	NO	5. Orthotic/insole rather than footwear	GS3_358	Geiger, Franziska; Kebbach, Maeruan; Vogel, Danny; Weissmann, Volker; Bader, Rainer;	Efficient computer-based method for adjusting the stiffness of subject-specific 3D-printed insoles during walking	Applied Sciences	13	6	3854	2023	MDPI
1	NO	4. Not footwear fit related	GS3_359	Navarro-Flores, Emmanuel; Pérez-Ros, Pilar; Martínez-Arnau, Francisco M; Julían-Rochina, Iván; Cauli, Omar;	Neuro-psychiatric alterations in patients with diabetic foot syndrome	CNS & Neurological Disorders-Drug Targets (Formerly Current Drug Targets-CNS & Neurological Disorders)	18	8	598-608	2019	Bentham Science Publishers
1	NO	3. Not footwear related	GS3_361	Siru, Ranita; Burkhardt, Melanie S; Davis, Wendy A; Hiew, Jonathan; Manning, Laurens; Ritter, Jens Carsten; Norman, Paul E; Makepeace, Ashley; Fegan, Peter Gerry; Bruce, David G;	Cognitive impairment in people with diabetes-related foot ulceration	Journal of clinical medicine	10	13	2808	2021	MDPI
1	NO	4. Not footwear fit related	GS3_362	Magbanua, Erva; Lim-Alba, Rebecca;	Knowledge and practice of diabetic foot care in patients with diabetes at Chinese general hospital and medical center	Journal of the ASEAN Federation of Endocrine Societies	32	2	123	2017	ASEAN Federation of Endocrine Societies
1	NO	8. Ulcer treatment: surgical	GS3_363	Humayoon, Nithin;	Surgical Management of Diabetic Foot and Factors Influencing the Management of Diabetic Foot					2016	Rajiv Gandhi University of Health Sciences (India)
1	NO	8. Ulcer treatment: surgical	GS3_364	Tamir, Eran; Tamar, Michael; Ayalon, Moshe; Koren, Shlomit; Shohat, Noam; Finestone, Aharon S;	Effect of mini-invasive floating metatarsal osteotomy on plantar pressure in patients with diabetic plantar metatarsal head ulcers	Foot & Ankle International	42	5	536-543	2021	SAGE Publications Sage CA: Los Angeles, CA
1	NO	2. Not diabetes related	GS3_366	Mousavi, Mohammadd Ebrahim; Bani, Monireh Ahmadi; Aboutorabi, Atefeh; Zare, Hessam; Head, John; Yeghaneh, Mohsen Movahedi; Ahmadi, Elaheh;	The effect of a semi-rigid thoracolumbosacral orthosis (TLSO) on foot pressure in elderly subjects presenting with spinal hyperkyphosis	Disability and Rehabilitation: Assistive Technology				2020	Taylor & Francis
1	NO	20. Biomechanics or gait related	GS3_367	Kang, Gu Eon; Zhou, He; Varghese, Varsha; Najafi, Bijan;	Characteristics of the gait initiation phase in older adults with diabetic peripheral neuropathy compared to control older adults	Clinical Biomechanics	72		155-160	2020	Elsevier
1	NO	7. Ulcer treatment: non-surgical	GS3_368	Thompson, Patricia; Hanson, Darlene S; Langemo, Diane; Anderson, Julie;	Comparing human amniotic allograft and standard wound care when using total contact casting in the treatment of patients with diabetic foot ulcers	Advances in Skin & Wound Care	32	6	272-277	2019	LWW
1	NO	7. Ulcer treatment: non-surgical	GS3_370	Pirayesh, A; Dessy, Luca Andrea; Rogge, FJ; Hoeksema, HJP; Sinove, YMG; Dall’Antonia, A; Jawad, MA; Gilbert, PM; Rubino, Corrado; Scuderi, Nicolo';	The efficacy of a polyhydrated ionogen impregnated dressing in the treatment of recalcitrant diabetic foot ulcers: a multi-centre pilot study	Acta Chirurgica Belgica	107	6	675-681	2007	Taylor & Francis
1	NO	11. Charcot - treatment non-surgical	GS3_371	Schmidt, Brian M; Holmes, Crystal M;	Updates on diabetic foot and charcot osteopathic arthropathy	Current diabetes reports	18		2024-11-01	2018	Springer
1	NO	20. Biomechanics or gait related	GS3_372	Kang, Gu Eon; Stout, Angeloh; Waldon, Ke’Vaughn; Kang, Seungmin; Killeen, Amanda L; Crisologo, Peter A; Siah, Michael; Jupiter, Daniel; Najafi, Bijan; Vaziri, Ashkan;	Digital Biomarkers of Gait and Balance in Diabetic Foot, Measurable by Wearable Inertial Measurement Units: A Mini Review	Sensors	22	23	9278	2022	MDPI
1	NO	3. Not footwear related	GS3_373	De Pascali, Chiara; Francioso, Luca; Giampetruzzi, Lucia; Rescio, Gabriele; Signore, Maria Assunta; Leone, Alessandro; Siciliano, Pietro;	Modeling, fabrication and integration of wearable smart sensors in a monitoring platform for diabetic patients	Sensors	21	5	1847	2021	MDPI
1	NO	14. Review - non-relevant	GS3_375	Bonnet, Jean-Baptiste; Sultan, Ariane;	Social deprivation, healthcare access and diabetic foot ulcer: A narrative review	Journal of Clinical Medicine	11	18	5431	2022	MDPI
1	NO	4. Not footwear fit related	GS3_376	Lee, Kyoungjin; Lee, Seungwon; Song, Changho;	Whole-body vibration training improves balance, muscle strength and glycosylated hemoglobin in elderly patients with diabetic neuropathy	The Tohoku journal of experimental medicine	231	4	305-314	2013	Tohoku University Medical Press
1	NO	18. Not study e.g. guideline, article etc.	GS3_378	Tegagen, HI;	New Product Report 1999
1	NO	4. Not footwear fit related	GS3_379	Woo, Yeoungju; Ko, Seoyeong; Ahn, Sohyun; Nguyen, Hang Thi Phuong; Shin, Choonsung; Jeong, Hieyong; Noh, Byungjoo; Lee, Myeounggon; Park, Hwayoung; Youm, Changhong;	Classification of diabetic walking for senior citizens and personal home training system using single RGB camera through machine learning	Applied sciences	11	19	9029	2021	MDPI
1	NO	8. Ulcer treatment: surgical	GS3_380	Calvo-Wright, María M; López-Moral, Mateo; García-Álvarez, Yolanda; García-Madrid, Marta; Álvaro-Afonso, Francisco J; Lázaro-Martínez, José Luis;	Effectiveness of percutaneous flexor tenotomies for the prevention and management of toe-related diabetic foot ulcers: a systematic review	Journal of Clinical Medicine	12	8	2835	2023	MDPI
1	NO	3. Not footwear related	GS3_381	Brem, Harold; Sheehan, Peter; Rosenberg, Harvey J; Schneider, Jillian S; Boulton, Andrew JM;	Evidence-based protocol for diabetic foot ulcers	Plastic and reconstructive surgery	117	7S	193S-209S	2006	LWW
1	NO	4. Not footwear fit related	GS3_382	Ma, Christina Zong-Hao; Wan, Anson Hong-Ping; Wong, Duo Wai-Chi; Zheng, Yong-Ping; Lee, Winson Chiu-Chun;	A vibrotactile and plantar force measurement-based biofeedback system: Paving the way towards wearable balance-improving devices	Sensors	15	12	31709-31722	2015	MDPI
1	NO	7. Ulcer treatment: non-surgical	GS3_383	Aydın, Elif; Ertuğrul, Mustafa Bülent;	The role of rehabilitation in the management of diabetic foot wounds.	Turkish journal of physical medicine and rehabilitation	67	4	389	2021	Turkish Society of Physical Medicine and Rehabilitation
1	NO	3. Not footwear related	GS3_384	Domínguez-Muñoz, Francisco Javier; Carlos-Vivas, Jorge; Villafaina, Santos; García-Gordillo, Miguel A; Hernández-Mocholi, Miguel Ángel; Collado-Mateo, Daniel; Gusi, Narcis; Adsuar, José C;	Association between 30-S chair stand-up test and anthropometric values, vibration perception threshold, FHSQ, and 15-D in patients with type 2 diabetes mellitus	Biology	10	3	246	2021	MDPI
1	NO	5. Orthotic/insole rather than footwear	GS3_385	Orlando, Giorgio; Brown, Steven; Jude, Edward; Bowling, Frank L; Boulton, Andrew JM; Reeves, Neil D;	Acute Effects of Vibrating Insoles on Dynamic Balance and Gait Quality in Individuals With Diabetic Peripheral Neuropathy: A Randomized Crossover Study	Diabetes Care	47	6	1004-1011	2024	Am Diabetes Assoc
1	NO	18. Not study e.g. guideline, article etc.	GS3_386	Duarte Junior, Eliud Garcia; Lopes, Cicero Fidelis; Gaio, Danilo Roberto Fadel; Mariúba, Jamil Victor de Oliveira; Cerqueira, Lorena de Oliveira; Manhanelli Filho, Marcos Antonio Bonacorso; Navarro, Tulio Pinho; Castro, Aldemar Araújo; Araujo Jr, Walter; Pedrosa, Hermelinda;	Brazilian Society of Angiology and Vascular Surgery 2023 guidelines on the diabetic foot	Jornal Vascular Brasileiro	23		e20230087	2024	SciELO Brasil
1	NO	3. Not footwear related	GS3_388	Stancu, Bogdan; Ilyés, Tamás; Farcas, Marius; Coman, Horațiu Flaviu; Chiș, Bogdan Augustin; Andercou, Octavian Aurel;	Diabetic foot complications: a retrospective cohort study	International Journal of Environmental Research and Public Health	20	1	187	2022	MDPI
1	NO	3. Not footwear related	GS3_389	Gimeno-Orna, José Antonio; Rodríguez-Padial, Luis; Anguita-Sánchez, Manuel; Barrios, Vivencio; Muñiz, Javier; Pérez, Antonio;	Association of the KDIGO risk classification with the prevalence of heart failure in patients with type 2 diabetes	Journal of clinical medicine	10	20	4634	2021	MDPI
1	NO	5. Orthotic/insole rather than footwear	GS3_390	Edelstein, Joan E; Moroz, Alex;	Orthotics in Management of Musculoskeletal and Neuromuscular Disorders	Lower-Limb Prosthetics and Orthotics			173-182	2024	CRC Press
1	NO	4. Not footwear fit related	GS3_391	Velez Lopez, Andres;	Shear capable soft sensor technology for the application of pressure ulcer detection in diabetics					2021	University of British Columbia
1	NO	18. Not study e.g. guideline, article etc.	GS3_392	Najafi, Bijan; Armstrong, David G;	Smart technology for the diabetic foot in remission	The Foot in Diabetes			201-224	2020	Wiley Online Library
1	NO	14. Review - non-relevant	GS3_393	Alahakoon, Chanika; Fernando, Malindu; Galappaththy, Charith;	Short Title: Systematic review and Diabetic Foot Ulcers	Burden of Diabetes-Related Foot Disease in North Queensland, Australia			260	2023
1	NO	4. Not footwear fit related	GS3_394	Gatt, Alfred; Hampton, Susannah; Formosa, Cynthia;	The effect of exercise on gait biomechanics of the neuropathic diabetic foot					2020	DN Owjj
1	NO	2. Not diabetes related	GS3_395	Strayer, Seth T; Moghaddam, Seyed Reza M; Gusenoff, Beth; Gusenoff, Jeffrey; Beschorner, Kurt E;	Contact Pressures Between the Rearfoot and a Novel Offloading Insole: Results From a Finite Element Analysis Study	Journal of Applied Biomechanics	36	5	326-333	2020	Human Kinetics
1	NO	3. Not footwear related	GS3_396	Periyasamy, R; Anand, S; Ammini, AC;	Prevalence of standing plantar pressure distribution variation in north Asian Indian patients with diabetes mellitus: a study to understand ulcer formation	Proceedings of the Institution of Mechanical Engineers, Part H: Journal of Engineering in Medicine	227	2	181-189	2013	SAGE Publications Sage UK: London, England
1	NO	4. Not footwear fit related	GS3_397	Reeves, Neil D; Orlando, Giorgio; Brown, Steven J;	Sensory-motor mechanisms increasing falls risk in diabetic peripheral neuropathy	Medicina	57	5	457	2021	MDPI
1	NO	4. Not footwear fit related	GS3_398	Fernando, Malindu E; Crowther, Robert G; Lazzarini, Peter A; Sangla, Kunwarjit S; Wearing, Scott; Buttner, Petra; Golledge, Jonathan;	Plantar pressures are higher in cases with diabetic foot ulcers compared to controls despite a longer stance phase duration	BMC endocrine disorders	16		2024-10-01	2016	Springer
1	NO	4. Not footwear fit related	GS3_399	Roman de Mettelinge, Tine;	Falls in older people with type 2 diabetes mellitus: implications for specific and generic risk detection					2013	Ghent University
1	NO	3. Not footwear related	GS3_400	Ning, Xinyi; Ru, Tianhong; Zhu, Jun; Wu, Longyan; Chen, Li; Ma, Xin; Huang, Ran;	Deep learning-assisted segmentation of X-ray images for rapid and accurate assessment of foot arch morphology and plantar soft tissue thickness	Scientific Reports	14	1	20028	2024	Nature Publishing Group UK London
1	NO	18. Not study e.g. guideline, article etc.	GS3_401	Alavi, Afsaneh; Sibbald, R Gary; Mayer, Dieter; Goodman, Laurie; Botros, Mariam; Armstrong, David G; Woo, Kevin; Boeni, Thomas; Ayello, Elizabeth A; Kirsner, Robert S;	Diabetic foot ulcers: part II. Management	Journal of the American Academy of Dermatology	70	1	21. e1-21. e24	2014	Elsevier
1	NO	7. Ulcer treatment: non-surgical	GS3_402	Brem, Harold; Sheehan, Peter; Boulton, Andrew JM;	Protocol for treatment of diabetic foot ulcers	The American journal of surgery	187	5	S1-S10	2004	Elsevier
1	NO	7. Ulcer treatment: non-surgical	GS3_403	Penny, Harry L; Webster, Nancy; Spinazzola, Jeremy;	APWCA Case# 1: The Use of Multiple Modalities for Successful Treatment of a Diabetic Ulcer.	Podiatry Management	26	5		2007
1	NO	3. Not footwear related	GS3_404	Jaroenarpornwatana, Araya; Koonalinthip, Nantawan; Chawaltanpipat, Siriporn; Janchai, Siriporn;	Is the duration of diabetic foot ulcers an independent risk factor for developing diabetic foot osteomyelitis?	The Foot	56		102000	2023	Elsevier
1	NO	20. Biomechanics or gait related	GS3_405	Hennig, Ewald M;	Pedobarograph assessment in gait analysis	Physical Medicine and Rehabilitation	16	2	215	2002	Hanley & Belfus, Inc.
1	NO	4. Not footwear fit related	GS3_406	Jia, Limin; Parker, Christina N; Parker, Tony J; Kinnear, Ewan M; Derhy, Patrick H; Alvarado, Ann M; Huygens, Flavia; Lazzarini, Peter A; Diabetic Foot Working Group, Queensland Statewide Diabetes Clinical Network (Australia);	Incidence and risk factors for developing infection in patients presenting with uninfected diabetic foot ulcers	PloS one	12	5	e0177916	2017	Public Library of Science San Francisco, CA USA
1	NO	7. Ulcer treatment: non-surgical	GS3_407	James McGuire, DPM;	Transitional Off-Loading—Part 2
1	NO	3. Not footwear related	GS3_408	Edmonds, Mike;	Metabolic Disorders and Management of High-Risk Patients	Neale's Disorders of the Foot and Ankle E-Book: Neale's Disorders of the Foot and Ankle E-Book			261	2020	Elsevier Health Sciences
1	NO	3. Not footwear related	GS3_409	Argarini, Raden; McLaughlin, Robert A; Joseph, Simon Z; Naylor, Louise H; Carter, Howard H; Yeap, Bu B; Jansen, Shirley J; Green, Daniel J;	Optical coherence tomography: a novel imaging approach to visualize and quantify cutaneous microvascular structure and function in patients with diabetes	BMJ Open Diabetes Research and Care	8	1	e001479	2020	BMJ Specialist Journals
1	NO	3. Not footwear related	GS3_410	BG, Sudha; V, Umadevi; Shivaram, Joshi Manisha; Belehalli, Pavan; MA, Shekar; HC, Chaluvanarayana; Sikkandar, Mohamed Yacin; Brioschi, Marcos Leal;	Diabetic Foot Assessment and Care: Barriers and Facilitators in a Cross-Sectional Study in Bangalore, India	International Journal of Environmental Research and Public Health	20	11	5929	2023	MDPI
1	NO	3. Not footwear related	GS3_411	McAra, Sylvia; Trevethan, Robert;	Measurement of toe-brachial indices in people with subnormal toe pressures: complexities and revelations	Journal of the American Podiatric Medical Association	108	2	115-125	2018	Am Podiatric Med Assoc
1	NO	7. Ulcer treatment: non-surgical	GS3_412	Chethan, L;	Clinicopathological study and management of diabetic foot and new techniques in management					2012	Rajiv Gandhi University of Health Sciences (India)
1	NO	8. Ulcer treatment: surgical	GS3_414	Chlebinskas, Donatas; Sangoi, Dhrumin; Kavarthapu, Venu;	Less Invasive Off-loading Surgery of Chronic Plantar Diabetic Forefoot Ulcers: A Narrative Review	Journal of Foot and Ankle Surgery (Asia Pacific)	11	3	132-137	2024
1	NO	3. Not footwear related	GS3_415	Cicek, Saadet Can; Gökdoğan, Feray;	Effect of education and monitoring on developing foot care of elderly with diabetes mellitus	Clinical and Experimental Health Sciences	11	3	471-480	2021	Marmara University
1	NO	3. Not footwear related	GS3_416	Henshaw, Frances R; Reid, Ian B; Spencer, Anna M; Turner, Deborah E;	Point of care ultrasound imaging as a wound assessment tool in diabetic foot ulcers: a case series	Journal of Wound Care	29	Sup8	S28-S34	2020	MA Healthcare London
1	NO	3. Not footwear related	GS3_417	Perrin, Byron M; Southon, Jessica; McCaig, Jane; Skinner, Isabelle; Skinner, Timothy C; Kingsley, Michael IC;	The effect of structured exercise compared with education on neuropathic signs and symptoms in people at risk of neuropathic diabetic foot ulcers: A randomized clinical trial	Medicina	58	1	59	2021	MDPI
1	NO	2. Not diabetes related	GS3_418	Bad’urová, Jitka; Samsonová, Hana;	The impact of exercising on school children with valgus heel and flatfeet	Changes	80		7159-007
1	NO	3. Not footwear related	GS3_419	Sipilä, Jenni; Mäkelä, Anne-Marie; Hyytiä, Sasu; Stolt, Minna;	How to Measure Foot Self-Care? A Methodological Review of Instruments	Journal of Personalized Medicine	13	3	434	2023	MDPI
1	NO	3. Not footwear related	GS3_420	Chen, Yi; Zhuang, Jun; Yang, Caizhe;	Development of a major amputation prediction model and nomogram in patients with diabetic foot	Postgraduate Medical Journal	100	1190	908-916	2024	Oxford University Press
1	NO	3. Not footwear related	GS3_421	Meloni, Marco; Andreadi, Aikaterini; Ruotolo, Valeria; Romano, Maria; Bellizzi, Ermanno; Giurato, Laura; Bellia, Alfonso; Uccioli, Luigi; Lauro, Davide;	Hospital readmission in patients with diabetic foot ulcers: prevalence, causes, and outcomes	The International Journal of Lower Extremity Wounds			15347346231207747	2023	SAGE Publications Sage CA: Los Angeles, CA
1	NO	4. Not footwear fit related	GS3_422	Zhang, Yuqi; Cramb, Susanna; McPhail, Steven M; Pacella, Rosana; van Netten, Jaap J; Cheng, Qinglu; Derhy, Patrick H; Kinnear, Ewan M; Lazzarini, Peter A; Diabetic Foot Working Group;	Multiple factors predict longer and shorter time-to-ulcer-free in people with diabetes-related foot ulcers: survival analyses of a large prospective cohort followed-up for 24-months	Diabetes research and clinical practice	185		109239	2022	Elsevier
1	NO	4. Not footwear fit related	GS3_423	Richardson, James K;	Optimizing gait in peripheral neuropathy	Gait Disorders			339	2005	CRC Press
1	NO	7. Ulcer treatment: non-surgical	GS3_424	Krawiec, Aleksandra; Czerwińska-Ledwig, Olga; Kita, Bartłomiej; Piotrowska, Anna;	Active Ingredients and Natural Raw Materials Used in Foot Care in Diabetic Patients—A Literature Review	Cosmetics	10	4	96	2023	MDPI
1	NO	4. Not footwear fit related	GS3_425	Perren, Sarah; Formosa, Cynthia; Camilleri, Liberato; Chockalingam, Nachiappan; Gatt, Alfred;	The thermo-pressure concept: a new model in diabetic foot risk stratification	Applied Sciences	11	16	7473	2021	MDPI
1	NO	5. Orthotic/insole rather than footwear	GS3_426	Sweeney, Declan; Nester, Christopher J; Preece, SJ; Mickle, Karen;	Effect of antipronation foot orthosis geometry on compression of heel and arch soft tissues	Journal of Rehabilitation Research and Development	52	5		2015
1	NO	7. Ulcer treatment: non-surgical	GS3_427	Pierce, Grant N;	Evaluation of the clinical utility, efficacy and safety of a novel medical device for the treatment of foot ulcers: Rationale and design of the carbothera trial
1	NO	7. Ulcer treatment: non-surgical	GS3_428	Hochlenert, Dirk; Fischer, Claudia;	Ventral windowed total contact casts safely offload diabetic feet and allow access to the foot	Journal of diabetes science and technology	16	1	137-143	2022	SAGE Publications Sage CA: Los Angeles, CA
1	NO	12. Charcot - treatment surgical	GS3_429	Mateen, Sara; Kwaadu, Kwasi Y;	Management of midfoot Charcot: minimally invasive techniques and improved fixation	Clinics in Podiatric Medicine and Surgery				2023	Elsevier
1	NO	20. Biomechanics or gait related	GS3_430	Petrovic, Milos;	Biomechanics and the metabolic cost of walking in people with diabetes					2016	Manchester Metropolitan University and KU Leuven
1	NO	5. Orthotic/insole rather than footwear	GS3_431	Osternig, Lou;	" Effects of Above-Ankle Orthoses on Individuals with Diabetic Partial Foot Amputation," a thesis prepared by Susan Ewers in partial fulfillment of the requirements for the Master of Science degree in the Department of Human Physiology. This thesis has been approved and accepted by					2007	University of Oregon
1	NO	8. Ulcer treatment: surgical	GS3_432	Roukis, Thomas S;	KeSZ Clin Podiatr Med Surg SURGERY
1	NO	3. Not footwear related	GS3_433	Gutierrez, Nicole;	Evidence-Based Foot Care for Persons With Type 2 Diabetes					2019
1	NO	20. Biomechanics or gait related	GS3_434	McKinney, Zach; Heberer, Kent; Fowler, Eileen; Greenberg, Marcia; Nowroozi, Bryan; Grundfest, Warren;	Initial biomechanical evaluation of wearable tactile feedback system for gait rehabilitation in peripheral neuropathy	Medicine Meets Virtual Reality 21			271-277	2014	IOS Press
1	NO	8. Ulcer treatment: surgical	GS3_435	Roukis, Thomas S; Schade, Valerie L;	Minimum-incision metatarsal osteotomies	Clinics in Podiatric Medicine and Surgery	25	4	587-607	2008	Elsevier
1	NO	20. Biomechanics or gait related	GS3_436	de Mettelinge, Tine Roman; Delbaere, Kim; Calders, Patrick; Gysel, Tineke; Van Den Noortgate, Nele; Cambier, Dirk;	The impact of peripheral neuropathy and cognitive decrements on gait in older adults with type 2 diabetes mellitus	Archives of physical medicine and rehabilitation	94	6	1074-1079	2013	Elsevier
1	NO	14. Review - non-relevant	GS3_437	Najafi, Bijan; Mishra, Ramkinker;	Harnessing digital health technologies to remotely manage diabetic foot syndrome: a narrative review	Medicina	57	4	377	2021	MDPI
1	NO	3. Not footwear related	GS3_438	Zhang, Di; Dong, Wei; Guan, Haonan; Yakupu, Aobuliaximu; Wang, Hanqi; Chen, Liuping; Lu, Shuliang; Tang, Jiajun;	CT-Angiography-based outcome prediction on diabetic foot ulcer patients: A statistical learning approach	Diagnostics	12	5	1076	2022	MDPI
1	NO	9. Textbook - non-relevant	GS3_439	Elston, Dirk M;	Robert Norman (ed.), Preventive Dermatology, DOI: 10.1007/978-1-84996-021-2_21,© Springer-Verlag London 2011 21. Prevention of Skin Infections Dirk M. Elston¹ (1) Department of Dermatology, Geisinger Medical Center, Danville, PA, USA	Preventive Dermatology				2010	Springer Science & Business Media
1	NO	7. Ulcer treatment: non-surgical	GS3_440	Panunzi, Andrea; Giurato, Laura; Meloni, Marco; Uccioli, Luigi;	Bioactive Glass in a Multi Drug Resistance Osteomyelitis in Diabetic Foot: Case Report	The International Journal of Lower Extremity Wounds			15347346221102643	2022	SAGE Publications Sage CA: Los Angeles, CA
1	NO	20. Biomechanics or gait related	GS3_441	Reeves, Neil D;	Gait and Exercise Training in Diabetic Peripheral Neuropathy	The Foot in Diabetes			187-200	2020	Wiley Online Library
1	NO	7. Ulcer treatment: non-surgical	GS3_442	Eran Tamir, MD; Siev-Ner, Itzhac;	Removable Fiberglass De-loading Cast for the Management of Neuropathic Plantar Ulceration of the Foot
1	NO	7. Ulcer treatment: non-surgical	GS3_443	Searan, Wael Mahmoud; Abdalqader, Mohammed A; Al-Goshae, Husmi Ahmed; Nor, Hamdan Mohammed; Al-Shubrumi, Hamad Saleh; Badahdah, Hani;	The Influence of Honey and Hydrogel Products Therapy on Healing Time in Diabetic Foot	The International Journal of Lower Extremity Wounds			15347346241233236	2024	SAGE Publications Sage CA: Los Angeles, CA
1	NO	18. Not study e.g. guideline, article etc.	GS3_444	Szewczyk, Alicja; Tobiasz-Kałkun, Natasza; Stefanowicz-Bielska, Anna; Kobos, Ewa; Młynarczuk, Mirosława; Kapuściok, Justyna; Michałowska, Jolanta;	Practical guidelines for nursing and midwifery diabetes care–2020 A position of the Polish Federation for Education in Diabetology	Pielegniarstwo XXI wieku/Nursing in the 21st Century	19	3	184-207	2020
1	NO	11. Charcot - treatment non-surgical	GS3_445	Sheikh, Irfan; Sheikh, Irfan; Shah, Suhas; Menon, Aditya; No, Plot; Colony, Paradise;	Charcots Arthropathy in Diabetics: An Experience in Treatment with Ilizarov External Fixator Technique	Journal of Medical Thesis| Volume	2	2	2017-12-01	2014
1	NO	8. Ulcer treatment: surgical	GS3_446	Ahmed, ME; Mohammed, MS; Mahadi, SI;	Primary wound closure of diabetic foot ulcers by debridement and stitching	Journal of Wound Care	25	11	650-654	2016	MA Healthcare London
1	NO	4. Not footwear fit related	GS3_447	Chappell, Francesca M; Crawford, Fay; Horne, Margaret; Leese, Graham P; Martin, Angela; Weller, David; Boulton, Andrew JM; Abbott, Caroline; Monteiro-Soares, Matilde; Veves, Aristidis;	Development and validation of a clinical prediction rule for development of diabetic foot ulceration: an analysis of data from five cohort studies	BMJ Open Diabetes Research and Care	9	1	e002150	2021	BMJ Specialist Journals
1	NO	20. Biomechanics or gait related	GS3_448	Farhadi, Fatemeh; Ou, Haihua; Shull, Peter; Johnson, Shane;	Smart passive gait retraining intervention via pebbles for reducing peak plantar pressure: Short-term results	Medicine in Novel Technology and Devices	19		100242	2023	Elsevier
1	NO	20. Biomechanics or gait related	GS3_449	Kim, Hogene;	Effects of Age and Peripheral Neuropathy on Responses to an Unexpected Underfoot Perturbation during Gait					2012	University of Michigan
1	NO	18. Not study e.g. guideline, article etc.	GS3_450	Bowering, C Keith;	Foot ulcers in patients with diabetes mellitus	Critical Reviews™ in Physical and Rehabilitation Medicine	12	1		2000	Begel House Inc.
1	NO	20. Biomechanics or gait related	GS3_451	Finco, MG; Cay, Gozde; Lee, Myeounggon; Garcia, Jason; Salazar, Elia; Tan, Tze-Woei; Armstrong, David G; Najafi, Bijan;	Taking a load off: user perceptions of smart offloading walkers for diabetic foot ulcers using the technology acceptance model	Sensors	23	5	2768	2023	MDPI
1	NO	20. Biomechanics or gait related	GS3_452	Petrofsky, Jerrold; Macnider, Michele; Navarro, Eylyn; Lee, Scott;	Motor control and gait characteristics in people with type 1 and type 2 diabetes without sensory impairment in the foot	Basic Appl Myol	15	2	75-86	2005	Citeseer
1	NO	2. Not diabetes related	GS3_453	Chow, Tong-Hsien; Chen, Yih-Shyuan; Tsai, Wen-Cheng; Lin, Ming-Hsien;	Plantar pressure profiles and possible foot syndromes of Taiwanese college elite basketball players	Journal of the American Podiatric Medical Association	111	1		2021	Am Podiatric Med Assoc
1	NO	4. Not footwear fit related	GS3_454	Ma, Shu; Zhang, Jingyu; Zeng, Xianzhong; Wu, Changxu; Zhao, Guozhen; Lv, Chunhui; Sun, Xianghong;	Type 2 diabetes can undermine driving performance of middle-aged male drivers through its deterioration of perceptual and cognitive functions	Accident Analysis & Prevention	134		105334	2020	Elsevier
1	NO	20. Biomechanics or gait related	GS3_455	Cruvinel-Júnior, Ronaldo H; Ferreira, Jane SSP; Veríssimo, Jady L; Monteiro, Renan L; Suda, Eneida Y; Silva, Érica Q; Sacco, Isabel CN;	Could an internet-based foot–ankle therapeutic exercise program modify clinical outcomes and gait biomechanics in people with diabetic neuropathy? A clinical proof-of-concept study	Sensors	22	24	9582	2022	MDPI
1	NO	7. Ulcer treatment: non-surgical	GS3_456	Johnson, Maxine;	Integrating the prevention and management of type 2 diabetes in real world settings.					2013	University of Sheffield
1	NO	7. Ulcer treatment: non-surgical	GS3_457	Matijevich, Emily; Minty, Evan; Bray, Emily; Bachus, Courtney; Hajizadeh, Maryam; Liden, Brock;	A Multi-Faceted Digital Health Solution for Monitoring and Managing Diabetic Foot Ulcer Risk: A Case Series	Sensors	24	9	2675	2024	MDPI
1	NO	7. Ulcer treatment: non-surgical	GS3_458	Kirar, Brijesh Singh; Rathore, Pradeep; Titler, Sanjiv; Singh, Ravindra;	To study the various Clinical and Radiological Presentation of patients with Diabetic foot Osteomyelitis at Tertiary care centre.
1	NO	7. Ulcer treatment: non-surgical	GS3_459	Snyder, Robert J; Kirsner, Robert S; Warriner 3rd, Robert A; Lavery, Lawrence A; Hanft, Jason R; Sheehan, Peter;	Consensus recommendations on advancing the standard of care for treating neuropathic foot ulcers in patients with diabetes					2010	HMP Communications
1	NO	7. Ulcer treatment: non-surgical	GS3_460	Pasek, Jarosław; Szajkowski, Sebastian; Oleś, Piotr; Cieślar, Grzegorz;	Local hyperbaric oxygen therapy in the treatment of diabetic foot ulcers	International Journal of Environmental Research and Public Health	19	17	10548	2022	MDPI
1	NO	20. Biomechanics or gait related	GS3_461	Klöpfer-Krämer, Isabella; Brand, Andreas; Wackerle, Hannes; Müßig, Janina; Kröger, Inga; Augat, Peter;	Gait analysis–Available platforms for outcome assessment	Injury	51		S90-S96	2020	Elsevier
1	NO	7. Ulcer treatment: non-surgical	GS3_462	Dalla Paola, Luca; Faglia, Ezio;	Treatment of diabetic foot ulcer: an overview strategies for clinical approach	Current diabetes reviews	2	4	431-447	2006	Bentham Science Publishers
1	NO	18. Not study e.g. guideline, article etc.	GS3_463	Springett, Kate;	Foot ulceration in diabetic patients	Nursing Standard (through 2013)	14	26	65	2000	RCNi
1	NO	4. Not footwear fit related	GS3_464	Li, Xinrui; Ai, Xin; Wang, Bo; Luo, Mengqian; Miyamoto, Akira; Kuchay, Mohammad Shafi; Feng, Dechao; Zhang, Chi;	Application of 3D printing in the treatment of diabetic foot ulcers: current status and new insights	Frontiers in Bioengineering and Biotechnology	12		1475885	2024	Frontiers Media SA
1	NO	3. Not footwear related	GS3_465	Boughallaba, N; Ksouri, H;	Diabetic Foot Profile in Patients under Regular Haemodialysis	Int J Diabetes Clin Res	7		132	2020
1	NO	14. Review - non-relevant	GS3_466	Paton, Joanne; Hatton, Anna L; Rome, Keith; Kent, Bridie;	Effects of foot and ankle devices on balance, gait and falls in adults with sensory perception loss: a systematic review	JBI Evidence Synthesis	14	12	127-162	2016	LWW
1	NO	8. Ulcer treatment: surgical	GS3_468	Hutting, Kor H; aan de Stegge, Wouter B; van Netten, Jaap J; Ten Cate, Wouter A; Smeets, Luuk; Welten, Gijs MJM; Scharn, Dick M; de Vries, Jean-Paul PM; van Baal, Jeff G;	Surgical treatment of diabetic foot ulcers complicated by osteomyelitis with gentamicin-loaded calcium sulphate-hydroxyapatite biocomposite	Journal of clinical medicine	10	2	371	2021	MDPI
1	NO	3. Not footwear related	GS3_469	Martínez-Nova, Alfonso; Jiménez-Cano, Víctor Manuel; Caracuel-López, Juan Miguel; Gómez-Martín, Beatriz; Escamilla-Martínez, Elena; Sánchez-Rodríguez, Raquel;	Effectiveness of a central discharge element sock for plantar temperature reduction and improving comfort	International Journal of Environmental Research and Public Health	18	11	6011	2021	MDPI
1	NO	5. Orthotic/insole rather than footwear	GS3_470	HUPPIN, LAWRENCE;	Orthotic Prescription Writing for Patients with Diabetes: The goal is to reduce pressure and shear forces.	Podiatry Management	39	7		2020
1	NO	2. Not diabetes related	GS3_471	Nualon, Poonyanat; Suttanon, Plaiwan; Puengtanom, Vinitha; Ngamsangiam, Piyasiri; Apibantaweesakul, Sudarat;	Static and Dynamic Plantar Pressure and Normalized Plantar Pressure Characteristics among Children, Adults, and the Elderly.	Journal of the Medical Association of Thailand	104	12		2021
1	NO	3. Not footwear related	GS3_472	González-Martín, Cristina; Balboa-Barreiro, Vanesa; Garcia-Rodriguez, Mª Teresa; Veiga-Seijo, Raquel; Seoane-Pillado, Teresa; Couceiro-Sanchez, Estefanía;	Podiatric Skin and Nail Involvement and Biomechanical Pathology in Renal Transplant Recipients: Assessment of the Foot as a Contributing Factor to Their Health	Healthcare	11	23	3078	2023	MDPI
1	NO	20. Biomechanics or gait related	GS3_473	Song, Jinsup;	Foot type biomechanics and diabetic neuropathic foot function					1998	Drexel University
1	NO	18. Not study e.g. guideline, article etc.	GS3_474	Jeffery, RW; Harnack, LJ; Hamilton, MT; Hamilton, DG; Zderic, TW;	Risk–Complications and Comorbidities	Diabetes	56		2655-67	2007
1	NO	3. Not footwear related	GS3_475	McInnes, Alistair;	Diabetes and Mobility Explained: Disease, falls and fractures
1	NO	7. Ulcer treatment: non-surgical	GS3_476	Health Quality Ontario;	Hyperbaric oxygen therapy for the treatment of diabetic foot ulcers: a health technology assessment	Ontario health technology assessment series	17	5	1	2017	Ontario Health
1	NO	2. Not diabetes related	GS3_478	Shadwell, Gareth; Sinclair, Jonathan;	Monthly Archives: June 2017
1	NO	4. Not footwear fit related	GS3_479	Fishman, Tamara D; Freedline, Allan D; Town, Louise;	Helping diabetic patients treat their feet right	Nursing	27	6	HH10	1997	Lippincott Williams & Wilkins Ovid Technologies
1	NO	3. Not footwear related	GS3_480	Monteiro, Renan L; Ferreira, Jane SSP; Silva, Érica Q; Donini, Asha; Cruvinel-Júnior, Ronaldo H; Verissímo, Jady L; Bus, Sicco A; Sacco, Isabel CN;	Feasibility and preliminary efficacy of a foot-ankle exercise program aiming to improve foot-ankle functionality and gait biomechanics in people with diabetic neuropathy: A randomized controlled trial	Sensors	20	18	5129	2020	MDPI
1	NO	2. Not diabetes related	GS3_481	Yu, Fnag; Hong, Yan; Liu, Chengxia;	Development of a hat style recognition system based on image processing and machine learning	LILI CHEN, RUI ZHOU, YAN HONG, LIQIN LOU Research on the application of collaborative learning in the practice teaching of garment 3D virtual fitting 113–120			204	2022
1	NO	2. Not diabetes related	GS3_482	Jonathan Sharpe, DPM; Hardy, Mark A; FACFAS, DPM; Al Kline, DPM; Jerome, J Terrence Jose; Vasu Pai, MS;	Daily Archives: June 1, 2008
1	NO	3. Not footwear related	GS3_483	Monteiro-Soares, Matilde; Dores, José; Alves-Palma, Cristina; Galrito, Susana; Ferreira-Santos, Daniela;	The Utility of Annual Reassessment of the International Working Group on the Diabetic Foot Diabetes-Related Foot Ulcer Risk Classification in the Primary Care Setting—A Cohort Study	Diabetology	5	2	223-233	2024	MDPI
1	NO	3. Not footwear related	GS3_484	Tardáguila-García, Aroa; Garcia Alvarez, Yolanda; García-Morales, Esther; Álvaro-Afonso, Francisco Javier; Sanz-Corbalán, Irene; Lázaro-Martínez, José Luis;	Utility of blood parameters to detect complications during long-term follow-up in patients with diabetic foot osteomyelitis	Journal of Clinical Medicine	9	11	3768	2020	MDPI
1	NO	5. Orthotic/insole rather than footwear	GS3_485	Boninger, Michael L; Leonard Jr, James A;	MA Department of Veterans Affairs	Journal of Rehabilitation Research and Development	33	1	16-22	1996	The Service
1	NO	3. Not footwear related	GS3_486	Tamir, Eran; Rabau, Oded; Beer, Yiftah; Smorgick, Yossi; Kaufman, Hanna; Finestone, Aharon S;	A novel classification for diabetic foot ulcers of the first ray	Advances in Skin & Wound Care	36	1	30-34	2023	LWW
1	NO	20. Biomechanics or gait related	GS3_487	Talha, Muhammad; Kyrarini, Maria; Buriro, Ehsan Ali;	A Survey of the Diagnosis of Peripheral Neuropathy Using Intelligent and Wearable Systems	Technologies	11	6	163	2023	MDPI
1	NO	7. Ulcer treatment: non-surgical	GS3_489	He, Shumin; Liang, Caiyi; Yi, Cailan; Wu, Miaoli;	Therapeutic effect of continuous diffusion of oxygen therapy combined with traditional moist wound dressing therapy in the treatment of diabetic foot ulcers	Diabetes research and clinical practice	174		108743	2021	Elsevier
1	NO	7. Ulcer treatment: non-surgical	GS3_490	Tabanjeh, Sinan F; Al-Malki, Talal; Al Kharabsheh, Rola; Mahmood, Danish;	A case series of autologous platelet-rich plasma injection in treating chronic ulcers conducted in Saudi Arabia	International Journal of Health Sciences	17	2	46	2023	Qassim University
1	NO	18. Not study e.g. guideline, article etc.	GS3_491	ULCERS, FOOT;	DR. K. SATYA VANI MBBS					2019	Rajiv Gandhi University of Health Sciences
1	NO	7. Ulcer treatment: non-surgical	GS3_492	Da Ros, Roberto; Assaloni, Roberta; Michelli, Andrea; Brunato, Barbara; Barro, Enrica; Meloni, Marco; Miranda, Cesare;	Burden of Infected Diabetic Foot Ulcers on Hospital Admissions and Costs in a Third-Level Center	Diabetology	5	2	141-150	2024	MDPI
1	NO	19. Not foot ulcer related	GS3_493	Tedeschi, Roberto; Giorgi, Federica; Donati, Danilo;	Harnessing Foot Mechanics: The Role of Lacing Techniques in Enhancing Comfort and Reducing Injury Risk	Applied Sciences	14	22	10190	2024	MDPI
1	NO	2. Not diabetes related	GS3_494	Jonathan Sharpe, DPM; Hardy, Mark A; FACFAS, DPM; Al Kline, DPM; Jerome, J Terrence Jose; Vasu Pai, MS;	Monthly Archives: June 2008
1	NO	2. Not diabetes related	GS3_495	Ling, Samuel Ka-Kin; Lai, Jojo Hoi-Ching; Chow, Esther Man-Wai; Liyeung, Lucci Lugee; Woo, Arthur On-Fai; Yung, Patrick Shu-Hang;	Dynamic tightrope fixation for the correction of the 1, 2 intermetatarsal angle in hallux valgus surgery	Journal of Orthopaedics, Trauma and Rehabilitation			22104917241280285	2024	SAGE Publications Sage UK: London, England
1	NO	3. Not footwear related	GS3_496	Lauri, Chiara; Leone, Antonio; Cavallini, Marco; Signore, Alberto; Giurato, Laura; Uccioli, Luigi;	Diabetic foot infections: the diagnostic challenges	Journal of clinical medicine	9	6	1779	2020	MDPI
1	NO	7. Ulcer treatment: non-surgical	GS3_497	JAH, Gwalior MP; Naik, Bukke Anjenyulu; Titler, Sanjiv; Singh, Ravindra;	To study the comparative outcome of medical and surgical management of diabetic foot at Tertiary care centre.
1	NO	14. Review - non-relevant	GS3_498	Chemello, Gaetano; Salvatori, Benedetta; Morettini, Micaela; Tura, Andrea;	Artificial intelligence methodologies applied to technologies for screening, diagnosis and care of the diabetic foot: A narrative review	Biosensors	12	11	985	2022	Multidisciplinary Digital Publishing Institute
1	NO	8. Ulcer treatment: surgical	GS3_499	Boffeli, Troy J; Reinking, Ryan;	Plantar rotational flap technique for panmetatarsal head resection and transmetatarsal amputation: a revision approach for second metatarsal head transfer ulcers in patients with previous partial first ray amputation	The Journal of Foot and Ankle Surgery	53	1	96-100	2014	Elsevier
1	NO	2. Not diabetes related	GS3_500	Dietze, Albrecht; Ulf, Bahlke; Heiner, Martin; Mittlmeier, Thomas;	First ray instability in hallux valgus deformity-A kinematic radiographic and pedobarographic analysis	Clin Biomech (Bristol, Avon)	26		661	2011
1	NO	7. Ulcer treatment: non-surgical	GS3_501	Slivnik, Matevž; Preložnik, Maja Navodnik; Fir, Mojca; Jazbar, Janja; Lipovec, Nanča Čebron; Locatelli, Igor; Lauzon, Hélène Liette; Rovan, Vilma Urbančič;	A randomized, placebo-controlled study of chitosan gel for the treatment of chronic diabetic foot ulcers (the CHITOWOUND study)	BMJ Open Diabetes Research and Care	12	3	e004195	2024	BMJ Specialist Journals
1	NO	20. Biomechanics or gait related	GS3_502	McKinney, Zach; Heberer, Kent; Nowroozi, Bryan N; Greenberg, Marcia; Fowler, Eileen; Grundfest, Warren;	Pilot evaluation of wearable tactile biofeedback system for gait rehabilitation in peripheral neuropathy	2014 Ieee Haptics Symposium (Haptics)			135-140	2014	IEEE
1	NO	18. Not study e.g. guideline, article etc.	GS3_503	Dow, Gordon; Diabetic Foot Care Plan Working Group;	Diabetic foot care plan	Canadian Journal of Infectious Diseases and Medical Microbiology	11		15D-21D	2000	Wiley Online Library
1	NO	3. Not footwear related	GS3_504	Chauhan, Apoorva S; Varre, Mathew S; Izuora, Kenneth; Trabia, Mohamed B; Dufek, Janet S;	Prediction of diabetes mellitus progression using supervised machine learning	Sensors	23	10	4658	2023	MDPI
1	NO	19. Not foot ulcer related	GS3_505	Keijsers, NLW; Stolwijk, NM; Louwerens, JWK; Duysens, J;	Classification of forefoot pain based on plantar pressure measurements	Clinical biomechanics	28	3	350-356	2013	Elsevier
1	NO	7. Ulcer treatment: non-surgical	GS3_506	Bechara, Nada; Tehan, Peta; Gunton, Jenny E;	Prospective Evaluation of Vitamin C, Vitamin D, and Zinc Deficiencies in Patients with Active Foot Ulceration	Advances in wound care				2024	Mary Ann Liebert, Inc., publishers 140 Huguenot Street, 3rd Floor New …
1	NO	14. Review - non-relevant	GS3_507	Hochlenert, Dirk; Engels, Gerald; Morbach, Stephan; Schliwa, Stefanie; Game, Frances L;	Diabetic Foot Syndrome: From Entity to Therapy					2018	Springer
1	NO	7. Ulcer treatment: non-surgical	GS3_508	Helal, Mohamed; Elwakeel, Hossam; El Sorogy, Mohamed; Abdelmaksoud, Mohammed A; Abdelgawad, Mohamed S;	Effectiveness of autologous leucocyte and platelet-rich fibrin (L-PRF) in management of chronic diabetic foot ulcers.	The Egyptian Journal of Surgery	43	4	1540-1547	2024	The Egyptian Society of Surgeons
1	NO	7. Ulcer treatment: non-surgical	GS3_509	Perez-Favila, Aurelio; Martinez-Fierro, Margarita L; Rodriguez-Lazalde, Jessica G; Cid-Baez, Miguel A; Zamudio-Osuna, Michelle de J; Martinez-Blanco, Ma del Rosario; Mollinedo-Montaño, Fabiana E; Rodriguez-Sanchez, Iram P; Castañeda-Miranda, Rodrigo; Garza-Veloz, Idalia;	Current therapeutic strategies in diabetic foot ulcers	Medicina	55	11	714	2019	MDPI
1	NO	3. Not footwear related	GS3_510	Ahmed, Moin Uddin; Tannous, Wadad Kathy; Agho, Kingsley Emwinyore; Henshaw, Frances; Turner, Deborah; Simmons, David;	Prevalence and burden of diabetes-related foot disease in New South Wales, Australia: Evidence from the 45 and up study survey data linked with health services data	International Journal of Environmental Research and Public Health	18	21	11528	2021	MDPI
1	NO	5. Orthotic/insole rather than footwear	GS3_511	Subramaniam, Sophini; Majumder, Sumit; Faisal, Abu Ilius; Deen, M Jamal;	Insole-based systems for health monitoring: Current solutions and research challenges	Sensors	22	2	438	2022	MDPI
1	NO	4. Not footwear fit related	GS3_512	Gupta, Aditya K; Shemer, Avner; Economopoulos, Vasiliki; Talukder, Mesbah;	Diabetic Foot and Fungal Infections: Etiology and Management from a Dermatologic Perspective	Journal of Fungi	10	8	577	2024	MDPI
1	NO	3. Not footwear related	GS3_513	Al Kline, DPM;	Yearly Archives: 2008	The Foot	2	1	3	2009
1	NO	2. Not diabetes related	GS3_514	LaPlaca, David A; Seedman, Joel;	The importance of the foot and ankle in athletic performance	Strength & Conditioning Journal	43	3	67-79	2021	LWW
1	NO	7. Ulcer treatment: non-surgical	GS3_515	Ndip, Agbor; Jude, Edward B;	Diabetic foot disease and wound healing	Measurements in Wound Healing: Science and Practice			17-38	2013	Springer
1	NO	8. Ulcer treatment: surgical	GS3_516	Bobirca, Florin; Smarandache, Catalin Gabriel; Bobirca, Anca; Alexandru, Cristina; Dumitrescu, Dan; Stoian, Anca Pantea; Bica, Cristina; Brinduse, Lacramioara Aurelia; Musetescu, Anca; Gheoca-Mutu, Daniela-Elena;	The Outcome of Surgical Treatment for the Neuropathic Diabetic Foot Lesions—A Single-Center Study	Life	12	8	1156	2022	MDPI
1	NO	2. Not diabetes related	GS3_518	Sweeney, D; Nester, CJ; Preece, SJ; Mickle, K;	Effect of antipronation foot orthosis geometry on compression of heel and	Clin Biomech (Bristol, Avon)	9	6	335-41	1994	Date 2015
1	NO	3. Not footwear related	GS3_519	Lázaro-Martínez, José Luis; López-Moral, Mateo; García-Alamino, Josep M; Bohbot, Serge; Sanz-Corbalán, Irene; García-Álvarez, Yolanda;	Evolution of the TcPO2 values following hyperoxygenated fatty acids emulsion application in patients with diabetic foot disease: results of a clinical trial	Journal of Wound Care	30	1	74-79	2021	MA Healthcare London
1	NO	3. Not footwear related	GS3_520	Chung, Chul-Min; Shin, Sunghoon; Lee, Yungon; Lee, Do-Youn;	Determination of the Predictors with the Greatest Influence on Walking in the Elderly	Medicina	58	11	1640	2022	MDPI
1	NO	14. Review - non-relevant	GS3_521	Carvajal-Moreno, Lidia; Coheña-Jiménez, Manuel; García-Ventura, Irene; Pabón-Carrasco, Manuel; Pérez-Belloso, Ana Juana;	Prevention of peripheral distal polyneuropathy in patients with diabetes: a systematic review	Journal of clinical medicine	11	6	1723	2022	MDPI
1	NO	6. Non quantitative footwear fit	GS3_523	Zellers, Jennifer A; Mueller, Michael J; Commean, Paul K; Chen, Ling; Jeong, Hyo-Jung; Hastings, Mary K;	Multi-system factors associated with metatarsophalangeal joint deformity in individuals with type 2 diabetes	Journal of Clinical Medicine	9	4	1012	2020	MDPI
1	NO	8. Ulcer treatment: surgical	GS3_524	Mueller, Michael J; Sinacore, David R; Hastings, Mary Kent; Strube, Michael J; Johnson, Jeffrey E;	Effect of achilles tendon lengthening on neuropathic plantar ulcers*: A randomized clinical trial	JBJS	85	8	1436-1445	2003	LWW
1	NO	8. Ulcer treatment: surgical	GS3_525	SERRONI, LORENZO;	Distal Metatarsal Osteotomies (DMOs) for Diabetic Foot
1	NO	7. Ulcer treatment: non-surgical	GS3_526	Lavery, Lawrence A; Suludere, Mehmet A;	Clinical examination and risk classification of the diabetic foot	The Diabetic Foot: Medical and Surgical Management			2025-11-01	2024	Springer
1	NO	8. Ulcer treatment: surgical	GS3_527	Öznur, Ali; Roukis, Thomas S;	Minimum-incision ray resection	Clinics in Podiatric Medicine and Surgery	25	4	609-622	2008	Elsevier
1	NO	3. Not footwear related	GS3_528	Benard, Tatiana; Lequint, Corinne; Jugnet, Anne Christine; Bouly, Marie; Winther, Thomas; Penfornis, Alfred; Dardari, Dured;	Delayed Diagnosis of Bilateral Neuroarthropathy: Serious Impact on the Development of Charcot’s Foot, a Case Report	Medicina	58	12	1763	2022	MDPI
1	NO	7. Ulcer treatment: non-surgical	GS3_530	Bakhtiani, Parkash; Mansuri, Owaise; Yadav, Abhijeet; Osuoha, Chima; Knight, Patty; Baynosa, Richard; McLafferty, Robert; Jakoby, Michael;	Impact of hyperbaric oxygen on diabetic ulcers is unaffected by glycemic control.	Undersea & Hyperbaric Medicine	42	3		2015
1	NO	7. Ulcer treatment: non-surgical	GS3_531	Ababneh, Anas; Finlayson, Kathleen; Edwards, Helen; Armstrong, David G; Najafi, Bijan; van Netten, Jaap J; Lazzarini, Peter A;	The validity and reliability of self-reported adherence to using offloading treatment in people with diabetes-related foot ulcers	Sensors	23	9	4423	2023	MDPI
1	NO	4. Not footwear fit related	GS3_532	Soysa, Achini; Hiller, Claire; Refshauge, Kathryn; Burns, Joshua;	Importance and challenges of measuring intrinsic foot muscle strength	Journal of foot and ankle research	5		2014-01-01	2012	Springer
1	NO	20. Biomechanics or gait related	GS3_533	Timmermans, Celine; Cutti, Andrea G; van Donkersgoed, Hester; Roerdink, Melvyn;	Gaitography on lower-limb amputees: Repeatability and between-methods agreement	Prosthetics and Orthotics International	43	1	71-79	2019	SAGE Publications Sage UK: London, England
1	NO	7. Ulcer treatment: non-surgical	GS3_534	Armstrong, David G; Jude, Edward; Boulton, Andrew JM; Harkless, Lawrence B;	Clinical examination of the diabetic foot and identification of the at-risk patient	The Diabetic Foot: Medical and Surgical Management			163-178	2002	Springer
1	NO	3. Not footwear related	GS3_535	Sacco, Isabel de Camargo Neves; João, Silvia Maria Amado; Alignani, Denise; Ota, Daniela Kinoshita; Sartor, Cristina Dallemole; Silveira, Leda Tomiko; Gomes, Aline Arcanjo; Cronfli, Regeane; Bernik, Márcia;	Implementing a clinical assessment protocol for sensory and skeletal function in diabetic neuropathy patients at a university hospital in Brazil	Sao Paulo Medical Journal	123		229-233	2005	SciELO Brasil
1	NO	18. Not study e.g. guideline, article etc.	GS3_536	Szewczyk, Alicja; Tobiasz-Kałkun, Natasza; Stefanowicz-Bielska, Anna; Kobos, Ewa; Młynarczuk, Mirosława; Kapuściok, Justyna; Karczewska, Agnieszka; Hornik, Beata;	Practice Guidelines of Nursing and Midwifery Diabetes Care–2023. A position statement of Polish federation for education in Diabetology	Pielegniarstwo XXI wieku/Nursing in the 21st Century	21	4	267-312	2022
1	NO	3. Not footwear related	GS3_537	Teo, Tiew Chong;	Propeller flaps for reconstruction around the foot and ankle	Journal of Reconstructive Microsurgery	37	01	022-031	2021	Thieme Medical Publishers, Inc.
1	NO	5. Orthotic/insole rather than footwear	GS3_538	Kumar, M David Prakash; Paul, M Sathish; Siva, B;	Computer designed orthotic device for offloading plantar ulcers	Leprosy Review	92	2	152-161	2021
1	NO	20. Biomechanics or gait related	GS3_539	Walz, Isabelle D; Waibel, Sarah; Lippi, Vittorio; Kammermeier, Stefan; Gollhofer, Albert; Maurer, Christoph;	“PNP slows down”–linearly-reduced whole body joint velocities and altered gait patterns in polyneuropathy	Frontiers in Human Neuroscience	17		1229440	2023	Frontiers Media SA
1	NO	3. Not footwear related	GS3_540	Molines-Barroso, Raúl Juan; García-Álvarez, Yolanda; García-Klepzig, José Luis; García-Morales, Esther; Álvaro-Afonso, Francisco Javier; Lázaro-Martínez, José Luis;	Differences in the Sub-Metatarsal Fat Pad Atrophy Symptoms between Patients with Metatarsal Head Resection and Those without Metatarsal Head Resection: A Cross-Sectional Study	Journal of Clinical Medicine	9	3	794	2020	MDPI
1	NO	7. Ulcer treatment: non-surgical	GS3_541	Loera-Valencia, Raúl; Neira, Roberto Espinosa; Urbina, Bertha Puente; Camacho, Antonio; Galindo, Rebeca Betancourt;	Evaluation of the therapeutic efficacy of dressings with ZnO nanoparticles in the treatment of diabetic foot ulcers	Biomedicine & Pharmacotherapy	155		113708	2022	Elsevier
1	NO	3. Not footwear related	GS3_542	Behforootan, Sara; Chatzistergos, Panagiotis E; Chockalingam, Nachiappan; Naemi, Roozbeh;	A clinically applicable non-invasive method to quantitatively assess the visco-hyperelastic properties of human heel pad, implications for assessing the risk of mechanical trauma	Journal of the Mechanical Behavior of Biomedical Materials	68		287-295	2017	Elsevier
1	NO	7. Ulcer treatment: non-surgical	GS3_543	Tappia, Paramjit S; Hiebert, Brett; Sanjanwala, Rohan; Komenda, Paul; Sathianathan, Chris; Arneja, Amarjit S; Ramjiawan, Bram;	A novel bathing therapeutic approach for diabetic foot ulcers	Applied Sciences	11	18	8402	2021	MDPI
1	NO	20. Biomechanics or gait related	GS3_544	Ławnicki, Jakub; Hansdorfer-Korzon, Rita; Myśliwiec, Małgorzata;	Alterations in postural control, gait pattern, and muscle function in diabetes mellitus: does it matter in children and adolescents with type 1 diabetes?	Pediatric Endocrinology Diabetes and Metabolism	25	1	23-27	2019	Termedia
1	NO	12. Charcot - treatment surgical	GS3_545	Kavarthapu, Venu; Giddie, Jasdeep; Kommalapati, Varun; Casey, Joanne; Bates, Maureen; Vas, Prashanth;	Evaluation of adjuvant antibiotic loaded injectable bio-composite material in diabetic foot osteomyelitis and Charcot foot reconstruction	Journal of Clinical Medicine	12	9	3239	2023	MDPI
1	NO	3. Not footwear related	GS3_546	Templeton, Cale A; Strzalkowski, Nicholas DJ; Galvin, Patti; Bent, Leah R;	Cutaneous sensitivity in unilateral trans-tibial amputees	PLoS One	13	6	e0197557	2018	Public Library of Science San Francisco, CA USA
1	NO	3. Not footwear related	GS3_547	Ruth, Bernhard; Schmand, Jochen; Abendroth, Dietmar;	Noncontact determination of skin blood flow using the laser speckle method: Application to patients with peripheral arterial occlusive disease (PAOD) and to type‐I diabetics	Lasers in surgery and medicine	13	2	179-188	1993	Wiley Online Library
1	NO	8. Ulcer treatment: surgical	GS3_548	Roukis, Thomas S;	Bacterial skin contamination before and after surgical preparation of the foot, ankle, and lower leg in patients with diabetes and intact skin versus patients with diabetes and ulceration: a prospective controlled therapeutic study	The Journal of foot and ankle surgery	49	4	348-356	2010	Elsevier
1	NO	19. Not foot ulcer related	GS3_549	Rokhman, M Rifqi; Arifin, Bustanul; Zulkarnain, Zulkarnain; Satibi, Satibi; Perwitasari, Dyah Aryani; Boersma, Cornelis; Postma, Maarten J; van der Schans, Jurjen;	Translation and performance of the Finnish Diabetes Risk Score for detecting undiagnosed diabetes and dysglycaemia in the Indonesian population	PLoS One	17	7	e0269853	2022	Public Library of Science San Francisco, CA USA
1	NO	7. Ulcer treatment: non-surgical	GS3_550	Jennifer, D; Karkada, Subrahmanya Nairy;	Foot care education and platelet derived growth factor on wound healing in foot ulcers among adults	International Journal of Nutrition, Pharmacology, Neurological Diseases	6	3	111-118	2016	Medknow
1	NO	2. Not diabetes related	GS3_552	Kanchan, Tanuj; Krishan, Kewal; Aparna, KR; Shyamsunder, S;	Footprint ridge density: a new attribute for sexual dimorphism	Homo	63	6	468-480	2012	Elsevier
1	NO	3. Not footwear related	GS3_554	Rani, Priya;	Quantification of prognostic parameters for assessment of diabetes-related foot ulcers and venous leg ulcers using image processing techniques					2019	RMIT University
1	NO	3. Not footwear related	GS3_555	Ploderer, Bernd; Clark, Damien; Brown, Ross; Harman, Joel; Lazzarini, Peter A; Van Netten, Jaap J;	Self-monitoring diabetes-related foot ulcers with the MyFootCare app: a mixed methods study	Sensors	23	5	2547	2023	MDPI
1	NO	4. Not footwear fit related	GS3_556	Sadrzadeh-Afsharazar, Faraz; Raizman, Rose; Saiko, Gennadi;	Utility of Thermographic Imaging for Callus Identification in Wound and Foot Care	Sensors	23	23	9376	2023	MDPI
1	NO	3. Not footwear related	GS3_557	SINACORE, DAVID R; MUELLER, MICHAEL J;	Diabeticofpoorly foot controlled disease is diabetes a major long-term mellitus and complication associated peripheral neuropathy. Sensory, motor, and autonomic neuropathy combine to predispose the feet to ulcers, fractures, deformity, high plantar stresses resulting in thick callus buildup, and dysregulation of pedal circula-tion leading to dry, fissured skin. The frequent result is limb-threate…	Levin and O'Neal's The Diabetic Foot with CD-ROM E-Book			287	2007	Elsevier Health Sciences
1	NO	3. Not footwear related	GS3_559	Sogalad, Ningappa;	Screening Tests For Neuropathy In Diabetic Patients With Foot At Risk					2019	BLDE (Deemed to be University)
1	NO	3. Not footwear related	GS3_560	Natea, Carmen Narcisa;	THERAPEUTIC EDUCATION FOR DIABETES	ANUL XVI Nr. 2, Iunie 2011			264	2011
1	NO	7. Ulcer treatment: non-surgical	GS3_561	Subrata, Sumarno A; Phuphaibul, Rutja; Kanogsunthornrat, Nirobol; Siripitayakunkit, Apinya;	ADIE-nursing interventions of diabetic foot ulcer: An integrative review of the literature	Current diabetes reviews	16	1	40-51	2020	Bentham Science Publishers
1	NO	3. Not footwear related	GS3_562	Ansari, Prawej; Hannan, JMA; Azam, Shofiul; Jakaria, Md;	Challenges in diabetic micro-complication management: focus on diabetic neuropathy	International Journal of Translational Medicine	1	3	175-186	2021	MDPI
1	NO	3. Not footwear related	GS3_563	Wagner Jr, F William;	The dysvascular foot: a system for diagnosis and treatment	Foot & ankle	2	2	64-122	1981	SAGE Publications Sage CA: Los Angeles, CA
1	NO	19. Not foot ulcer related	GS3_564	Lung, Chi-Wen; Wu, Fu-Lien; Zhang, Keying; Liau, Ben-Yi; Townsend, Runnell; Jan, Yih-Kuen;	Using elastographic ultrasound to assess plantar tissue stiffness after walking at different speeds and durations	Applied Sciences	10	21	7498	2020	MDPI
1	NO	3. Not footwear related	GS3_565	Kanimozhi, R;	A Prospective Study of Complications of Type 2 Diabetic Patients with Reference to HBA1C Levels in Patients Visiting VIMS Hospital					2018	Rajiv Gandhi University of Health Sciences (India)
1	NO	8. Ulcer treatment: surgical	GS3_566	Prajapati, Rajesh; Singh, Manisha; Singh, Ravindra; Jain, Shubham;	A Prospective Observational Study of Different Modalities of Diagnosis, Medical Versus Surgical Treatment and Outcome of Diabetic Foot Patients with Osteomyelitis	Res. J. Med. Sci	18		493-499	2024
1	NO	7. Ulcer treatment: non-surgical	GS3_567	Kuang, Beatrice;	Technological developments in the assessment and management of diabetic foot ulcers					2022
1	NO	3. Not footwear related	GS3_568	Cook, Ian O; Chung, Jayer;	Contemporary Medical Management of Peripheral Arterial Disease	Cardiovascular Drugs and Therapy			2015-01-01	2023	Springer
1	NO	20. Biomechanics or gait related	GS3_569	Naemi, Roozbeh; Allan, David; Behforootan, Sara; Chatzistergos, Panagiotis; Chockalingam, Nachiappan;	Biomechanical Assessment of Soft Tissues in the Foot and Ankle Using Ultrasound	Foot and Ankle Biomechanics			323-338	2023	Elsevier
1	NO	3. Not footwear related	GS3_570	Behforootan, Sara; Chatzistergos, Panagiotis E; Chockalingam, Nachiappan; Naemi, Roozbeh;	A clinically applicable non-invasive method to quantitatively assess the visco	Eng. Comput	54		341-350	2017
1	NO	7. Ulcer treatment: non-surgical	GS3_571	Tecilazich, Francesco; Dinh, Thanh; Veves, Aristidis;	Treating diabetic ulcers	Expert opinion on pharmacotherapy	12	4	593-606	2011	Taylor & Francis
1	NO	3. Not footwear related	GS3_572	Gara, Himavathy Kodandarao; Vanamali, Dharma Rao;	Role of Platelet Indices for Cardiovascular Risk Assessment in Premenopausal Females with Metabolic Syndrome	Indian Journal of Cardiovascular Disease in Women| Volume	9	2	90	2024
1	NO	3. Not footwear related	GS3_573	Granado-Casas, Minerva; Martinez-Gonzalez, Dolores; Martínez-Alonso, Montserrat; Dòria, Montserrat; Alcubierre, Nuria; Valls, Joan; Julve, Josep; Verdú-Soriano, José; Mauricio, Didac;	Psychometric validation of the Cardiff wound impact schedule questionnaire in a Spanish population with diabetic foot ulcer	Journal of clinical medicine	10	17	4023	2021	MDPI
1	NO	3. Not footwear related	GS3_574	Del Rosso, Angela; Matucci Cerinic, Marco; De Giorgio, Francesca; Minari, Chiara; Maria Rotella, Carlo; Seghieri, Giuseppe;	Rheumatological manifestations in diabetes mellitus	Current diabetes reviews	2	4	455-466	2006	Bentham Science Publishers
1	NO	7. Ulcer treatment: non-surgical	GS3_575	Lipsky, Benjamin A; Uçkay, İlker;	Treating diabetic foot osteomyelitis: a practical state-of-the-art update	Medicina	57	4	339	2021	MDPI
1	NO	12. Charcot - treatment surgical	GS3_577	Bevilacqua, Nicholas J; Rogers, Lee C;	Surgical management of Charcot midfoot deformities	Clinics in podiatric medicine and surgery	25	1	81-94	2008	Elsevier
1	NO	3. Not footwear related	GS3_578	Sima, Diana I; Bondor, Cosmina I; Vereşiu, Ioan A; Gâvan, Norina A; Borzan, Cristina M;	Hospitalization costs of lower limb ulcerations and amputations in patients with diabetes in Romania	International Journal of Environmental Research and Public Health	18	5	2230	2021	MDPI
1	NO	7. Ulcer treatment: non-surgical	GS3_579	Afonso, Ana C; Oliveira, Diana; Saavedra, Maria José; Borges, Anabela; Simões, Manuel;	Biofilms in diabetic foot ulcers: impact, risk factors and control strategies	International journal of molecular sciences	22	15	8278	2021	MDPI
1	NO	3. Not footwear related	GS3_580	Bevilacqua, Nicholas J; Rogers, Lee C; Malik, Rayaz A; Armstrong, David G;	Technique of the sural nerve biopsy	The Journal of foot and ankle surgery	46	2	139-142	2007	Elsevier
1	NO	20. Biomechanics or gait related	GS3_581	Rao, Noel; Aruin, Alexander S;	Auxiliary sensory cues improve automatic postural responses in individuals with diabetic neuropathy	Neurorehabilitation and neural repair	25	2	110-117	2011	SAGE Publications Sage CA: Los Angeles, CA
1	NO	7. Ulcer treatment: non-surgical	GS3_582	Chen, Yan; Ding, Xiaofang; Zhu, Yueliang; Jia, Zhongwei; Qi, Yong; Chen, Mingyong; Lu, Jili; Kuang, Xiaocong; Zhou, Jia; Su, Yongfeng;	Effect of tibial cortex transverse transport in patients with recalcitrant diabetic foot ulcers: A prospective multicenter cohort study	Journal of Orthopaedic Translation	36		194-204	2022	Elsevier
1	NO	2. Not diabetes related	GS3_583	Henry, Christiani Jeyakumar; Ponnalagu, Shalini; Bi, Xinyan;	Development of an easy-to-use visual aid for the prediction of body fat based on waist circumference and height in Asian Chinese adults	Journal of the Academy of Nutrition and Dietetics	119	9	1533-1540	2019	Elsevier
1	NO	7. Ulcer treatment: non-surgical	GS3_584	Ansari, Prawej; Akther, Samia; Khan, Joyeeta T; Islam, Sara S; Masud, Md Samim R; Rahman, Anisur; Seidel, Veronique; Abdel-Wahab, Yasser HA;	Hyperglycaemia-linked diabetic foot complications and their management using conventional and alternative therapies	Applied Sciences	12	22	11777	2022	MDPI
1	NO	3. Not footwear related	GS3_585	HOPPE, HANNO; KAUFMAN, JOHN A;	In pathic foot disease, and ankle and vascular infection disease, are common tendinopathy, manifestations neuro-of diabetes mellitus (Table 10-1). 1 These manifestations often prompt referral for imaging evaluation. Diabetic foot complications, the primary cause of morbidity, mor-tality, and disability in people who have diabetes, may eventually lead to lower-limb amputation. 2 If amputation beco…	Levin and O'Neal's The Diabetic Foot with CD-ROM E-Book			227	2007	Elsevier Health Sciences
1	NO	3. Not footwear related	GS3_586	Pereira, M Graça; Vilaça, Margarida; Carvalho, Eugenia;	Effectiveness of two stress reduction interventions in patients with Chronic Diabetic Foot Ulcers (PSY-DFU): protocol for a longitudinal RCT with a nested qualitative study involving Family Caregivers	International Journal of Environmental Research and Public Health	19	14	8556	2022	MDPI
1	NO	3. Not footwear related	GS3_587	Yogal, Chandra; Shakya, Sunila; Karmarcharya, Biraj; Koju, Rajendra; Stunes, Astrid Kamilla; Mosti, Mats Peder; Gustafsson, Miriam K; Åsvold, Bjørn Olav; Schei, Berit; Syversen, Unni;	Diabetes Prevalence and Associated Risk Factors among Women in a Rural District of Nepal Using HbA1c as a Diagnostic Tool: A Population-Based Study	International Journal of Environmental Research and Public Health	19	12	7011	2022	MDPI
1	NO	3. Not footwear related	GS3_588	Ilgin, Duygu;	Alterations in lower extremity muscular activation and joint angle patterns during gait in patients with type-2 diabetes mellitus with and without polyneuropathy					2007	Dokuz Eylul Universitesi (Turkey)
1	NO	8. Ulcer treatment: surgical	GS3_589	Giurini, John M; Cook, Jeremy J; Cook, Emily A;	Elective surgery for the neuropathic diabetic foot	Surgical reconstruction of the diabetic foot and ankle	1		39-64	2010	Lippincott William & Wilkins Baltimore
1	NO	8. Ulcer treatment: surgical	GS3_590	Louca, Milton; Meares, Charles; Dusseldorp, Joseph R;	Decompressive nerve surgery associated with low diabetic foot ulcer rate and high-risk bias: A systematic review and meta-analysis	Plastic and Reconstructive Surgery			10.1097	2021	LWW
1	NO	20. Biomechanics or gait related	GS3_591	EL-REFAY, BASANT HAMDY; Ali, Olfat Ibrahim;	Efficacy of exercise rehabilitation program in improving gait of diabetic neuropathy patients	Assessment	2014			2013
1	NO	18. Not study e.g. guideline, article etc.	GS3_594	Khanna, Narendra Nath; Krishna, Vinay; Manjunath, Cholenahalli Nanjappa; Tyagi, Sanjay; Jindal, Ravul; Chadha, Manoj; Natesh, BH; Warawdekar, Gireesh; Wangnoo, Subhash Kumar; Chopra, Hriday Kumar;	The Indian consensus statement for the management of lower extremity peripheral artery disease	Journal of Indian College of Cardiology	13	Special Suppl 1	S1-S20	2023	Medknow
1	NO	20. Biomechanics or gait related	GS3_598	Xu, Lei; Zeng, Hui; Shen, Wenqi; Zhao, Jungong; Shao, Mingzhe; Zhao, Jun; Chen, Hua; Hu, Hai; Esser, Patrick; Dawes, Helen;	The impact of lower extremity neuropathy and artery disease on gait characteristics in type 2 diabetic individuals					2020
1	NO	8. Ulcer treatment: surgical	GS3_599	Paola, Luca Dalla; Carone, Anna; Ricci, Silvia; Russo, Andrea;	Diabetes and Orthopaedic Surgery.	Advances in Orthopaedics	2	3		2010
1	NO	3. Not footwear related	GS3_600	Brisbane, Julia;	The Impact of Race on Plantar Loading and Research Engagement					2022	Virginia Tech
1	NO	7. Ulcer treatment: non-surgical	GS3_602	Andrews, Karen L; Derby, Kelly M; Jacobson, Therese M; Sievers, Beth A; Kiemele, Lester J;	Prevention and management of chronic wounds	Braddom's Physical Medicine and Rehabilitation			469-484. e4	2021	Elsevier
1	NO	3. Not footwear related	GS3_603	Makrantonaki, Evgenia; Zouboulis, Christos C;	Cutaneous Bacterial Infections in Diabetes and Treatment	Cutaneous Manifestations in Diabetes			91-100	2024	Springer
1	NO	3. Not footwear related	GS3_604	Vignesvararajah, Lokeesan;	Effectiveness of the champions for skin integrity model for facilitating uptake of evidence-based diabetic foot ulcer care among healthcare professionals in Sri Lanka					2023	Queensland University of Technology
1	NO	3. Not footwear related	GS3_606	Altay, M; Livadas, S; Anagnostis, P; Bosdou, JK; Bantouna, D; Paparodis, R; Doğruel, H; Aydemir, M; Balci, MK; Carpéné, C;	WJD
1	NO	7. Ulcer treatment: non-surgical	GS3_607	Bowling, Frank Lee;	Role of Non-Pharmacological Treatments and a New Wound Measurement System in the Management of the Diabetic Foot					2009	The University of Manchester (United Kingdom)
1	NO	2. Not diabetes related	GS3_608	Huang, Lang; Wang, Xiancheng; Wang, Zeng; Wu, Xueguang;	Research on Optimal Control of Treadmill Shock Absorption Based on Ground Reaction Force Constraint	Applied Sciences	14	20	9509	2024	MDPI
1	NO	18. Not study e.g. guideline, article etc.	GS3_609	Yazdanpanah, Leila;	Incidence, Complications, and Novel Treatment Strategies: Diabetic Ulcer of the Limb	Musculoskeletal Infection			159-201	2022	Springer
1	NO	20. Biomechanics or gait related	GS3_610	Rodrigues, François Talles Medeiros; Ferreira, Ana Paula de Lima; Alves, Kennedy Freitas Pereira; Marques, Thais Vitorino; de Lima, Daniel Florentino; de Lucena, Larissa Coutinho; Campos, Shirley Lima; Leite, Wagner Souza; Guerra, Ricardo Oliveira; Rapin, Amandine;	Whole-Body Vibration Associated with Strength Training on the Lower-Limb Blood Flow and Mobility in Older Adults with Type 2 Diabetes: A Study Protocol for a Randomized Controlled Trial	Diagnostics	12	7	1550	2022	MDPI
1	NO	7. Ulcer treatment: non-surgical	GS3_611	Ramirez-Acuña, Jesus Manuel; Cardenas-Cadena, Sergio A; Marquez-Salas, Pedro A; Garza-Veloz, Idalia; Perez-Favila, Aurelio; Cid-Baez, Miguel A; Flores-Morales, Virginia; Martinez-Fierro, Margarita L;	Diabetic foot ulcers: current advances in antimicrobial therapies and emerging treatments	Antibiotics	8	4	193	2019	MDPI
1	NO	11. Charcot - treatment non-surgical	GS3_612	Bittante, Cristina; Cerasari, Valerio; Bellizzi, Ermanno; Ahluwalia, Raju; Di Venanzio, Michela; Giurato, Laura; Andreadi, Aikaterini; Bellia, Alfonso; Uccioli, Luigi; Lauro, Davide;	Early Treatment of Acute Stage 0/1 Diabetic Charcot Foot Can Avoid Major Amputations at One Year	Journal of Clinical Medicine	13	6	1633	2024	MDPI
1	NO	18. Not study e.g. guideline, article etc.	GS3_613	Parliani, Ns;	Diabetic Foot Ulcer and Its Risk Factors Based on Evidence Based Research					2021	CV Jejak (Jejak Publisher)
1	NO	19. Not foot ulcer related	GS3_614	Nadeem, Muhammad Waqas; Goh, Hock Guan; Ponnusamy, Vasaki; Andonovic, Ivan; Khan, Muhammad Adnan; Hussain, Muzammil;	A fusion-based machine learning approach for the prediction of the onset of diabetes	Healthcare	9	10	1393	2021	MDPI
1	NO	14. Review - non-relevant	GS3_615	Souza, Julio; Escadas, Sara; Baxevani, Isidora; Rodrigues, Daniel; Freitas, Alberto;	Smart wearable systems for the remote monitoring of selected vascular disorders of the lower extremity: a systematic review	International Journal of Environmental Research and Public Health	19	22	15231	2022	MDPI
1	NO	3. Not footwear related	GS3_616	Tardáguila-García, Aroa; García-Álvarez, Yolanda; García-Morales, Esther; López-Moral, Mateo; Sanz-Corbalán, Irene; Lázaro-Martínez, José Luis;	Long-term complications after surgical or medical treatment of predominantly forefoot diabetic foot osteomyelitis: 1 Year follow up	Journal of Clinical Medicine	10	9	1943	2021	MDPI
1	NO	7. Ulcer treatment: non-surgical	GS3_617	Arnold, Jonathan F; Marmolejo, Valerie;	Outcomes achieved with use of a prefabricated roll-on Total contact cast	Foot & Ankle International	38	10	1126-1131	2017	SAGE Publications Sage CA: Los Angeles, CA
1	NO	3. Not footwear related	GS3_618	Cereda, Emanuele; Litchford, Mary;	Nutrition and Wound Care	Wound and Skin Care (currently says Would), An Issue of Physical Medicine and Rehabilitation Clinics of North America, E-Book: Wound and Skin Care (currently says Would), An Issue of Physical Medicine and Rehabilitation Clinics of North America, E-Book	33	4	811-822	2022	Elsevier Health Sciences
1	NO	7. Ulcer treatment: non-surgical	GS3_619	El Hage, Racha; Knippschild, Uwe; Arnold, Tobias; Hinterseher, Irene;	Stem cell-based therapy: a promising treatment for diabetic foot ulcer	Biomedicines	10	7	1507	2022	MDPI
1	NO	2. Not diabetes related	GS3_620	Abbas, Darren B; Lintel, Hendrik; Griffin, Michelle; Guardino, Nicholas J; Guo, Jason L; Spielman, Amanda F; Cotterell, Asha C; Parker, Jennifer BL; Januszyk, Michael; Wan, Derrick C;	Tension offloading improves cutaneous scar formation in Achilles tendon repair	Journal of Surgical Case Reports	2022	3	rjac066	2022	Oxford University Press
1	NO	18. Not study e.g. guideline, article etc.	GS3_621	Najafi, Bijan; Kang, Gu Eon;	Diabetic Foot Disease	Foot and Ankle Biomechanics			565-579	2023	Elsevier
1	NO	12. Charcot - treatment surgical	GS3_622	Burns, Patrick R; Dunse, Augusta;	Tibiotalocalcaneal arthrodesis for foot and ankle deformities	Clinics in Podiatric Medicine and Surgery	34	3	357-380	2017	Elsevier
1	NO	8. Ulcer treatment: surgical	GS3_623	Boffeli, Troy J; Hyllengren, Shelby B;	Unilobed rotational flap for plantar hallux interphalangeal joint ulceration complicated by osteomyelitis	The Journal of Foot and Ankle Surgery	54	6	1166-1171	2015	Elsevier
1	NO	3. Not footwear related	GS3_624	Deepa, DV;	Macrovascular and microvascular complications in newly diagnosed type 2 diabetes mellitus					2014	Rajiv Gandhi University of Health Sciences (India)
1	NO	3. Not footwear related	GS3_625	Villar Rodríguez, Julia; Pérez Pico, Ana María; García Blázquez, Francisco Manuel; Morán Cortés, Juan Francisco; Mayordomo Acevedo, Raquel;	Evaluation of thermography as a diagnostic technique in asymptomatic or incipient onychomycosis	Journal of Fungi	9	4	444	2023	MDPI
1	NO	3. Not footwear related	GS3_626	Chatzistergos, PE; Kumar, S; Sumathi, CS; Mahadevan, S; Vas, P; Chockalingam, Nachiappan;	Screening for the loss of protective sensation in people without a history of diabetic foot ulceration: Validation of two simple tests in India	Diabetes Research and Clinical Practice	202		110810	2023	Elsevier
1	NO	4. Not footwear fit related	GS3_627	TAREK, F KESHK; TAHER, M ELGHAZALY; AHMED, A TAALAB; MOHARAM, A MOHAMED;	Different Modalities of Flap Coverage of Achilles Tendon Region Defects: Functional and Aesthetic Outcomes	The Medical Journal of Cairo University	89	September	1585-1594	2021	The Clinical Society of Cairo University
1	NO	3. Not footwear related	GS3_628	Zwane, Janke; Modjadji, Perpetua; Madiba, Sphiwe; Moropeng, Lucky; Mokgalaboni, Kabelo; Mphekgwana, Peter Modupi; Kengne, Andre Pascal; Mchiza, Zandile June-Rose;	Self-Management of Diabetes and Associated Factors among Patients Seeking Chronic Care in Tshwane, South Africa: A Facility-Based Study	International Journal of Environmental Research and Public Health	20	10	5887	2023	MDPI
1	NO	6. Non quantitative footwear fit	GS3_629	LeBlanc, Rachel Chae;	Characterization and Design of Thermoplastic Polyurethane/Elastomer and Hydrogel Materials for Sweat-Absorbing Prosthetic Liners					2023	Case Western Reserve University
1	NO	9. Textbook - non-relevant	GS3_630	Bus, Siccoo A; Maas, Mario; Michels, Robert PJ; Levi, Marcel;	Chapterr 4
1	NO	3. Not footwear related	GS3_631	Maida, Carlo Domenico; Daidone, Mario; Pacinella, Gaetano; Norrito, Rosario Luca; Pinto, Antonio; Tuttolomondo, Antonino;	Diabetes and ischemic stroke: an old and new relationship an overview of the close interaction between these diseases	International Journal of Molecular Sciences	23	4	2397	2022	MDPI
1	NO	8. Ulcer treatment: surgical	GS3_632	Lavery, Lawrence A; Grigoropoulos, Katerina; Killeen, Amanda L; La Fontaine, Javier;	Elective Surgery in the Diabetic Foot to Heal Foot Ulcerations and Prevent Re-ulceration	Diabetic Foot Reconstruction: A Practical Guide			53-76	2022	Springer
1	NO	2. Not diabetes related	GS3_633	Mcalister, Jeffrey E;	Updates in Foot and Ankle Arthritis, An Issue of Clinics in Podiatric Medicine and Surgery, E-Book: Updates in Foot and Ankle Arthritis, An Issue of Clinics in Podiatric Medicine and Surgery, E-Book		40	4		2023	Elsevier Health Sciences
1	NO	4. Not footwear fit related	GS3_634	Menéndez, Héctor; Martín-Hernández, Juan; Ferrero, Cristina; Figueroa, Arturo; Herrero, Azael J; Marín, Pedro J;	Influence of isolated or simultaneous application of electromyostimulation and vibration on leg blood flow	European journal of applied physiology	115		1747-1755	2015	Springer
1	NO	18. Not study e.g. guideline, article etc.	GS3_635	McCulloch, David K; de Asla, Richard J; Eidt, John F; Mills Sr, Joseph L; Nathan, David M; Collins, Kathryn A;	Official reprint from UpToDate
1	NO	3. Not footwear related	GS3_636	Yates, James D; Aldous, Jeffrey WF; Bailey, Daniel P; Chater, Angel M; Mitchell, Andrew CS; Richards, Joanna C;	The prevalence and predictors of hypertension and the metabolic syndrome in police personnel	International Journal of Environmental Research and Public Health	18	13	6728	2021	MDPI
1	NO	7. Ulcer treatment: non-surgical	GS3_637	McGuire, James;	Transitional Off-Loading-Part 2: Here's an evidence-based approach to pressure redistribution in the diabetic foot... This CME is reprinted from Skin & Wound Care, by permission.	Podiatry Management	29	9		2010
1	NO	3. Not footwear related	GS3_638	Rucker, Jason Lee;	Multi-tasking, executive function, and functional abilities in older adults with type 2 diabetes mellitus					2014	University of Kansas
1	NO	18. Not study e.g. guideline, article etc.	GS3_639	Atkins, Cordell;	Evidence-based foot care in patients with diabetes	J Foot Ankle Res			2024-12-01	2010
1	NO	3. Not footwear related	GS3_640	Dellon, A Lee;	Surgical approach to lower extremity nerve decompression in the patient with diabetic neuropathy					2007	Utrecht University
1	NO	20. Biomechanics or gait related	GS3_641	Mayich, D Joshua; Novak, Alison; Vena, Daniel; Daniels, Timothy R; Brodsky, James W;	Gait analysis in orthopedic foot and ankle surgery—topical review, part 1: principles and uses of gait analysis	Foot & ankle international	35	1	80-90	2014	SAGE Publications Sage CA: Los Angeles, CA
1	NO	7. Ulcer treatment: non-surgical	GS3_642	Pasek, Jarosław; Szajkowski, Sebastian; Cieślar, Grzegorz;	Effect of Treatment of Neuropathic and Ischemic Diabetic Foot Ulcers with the Use of Local Ozone Therapy Procedures—An Observational Single Center Study	Clinics and Practice	14	5	2139-2150	2024	MDPI
1	NO	7. Ulcer treatment: non-surgical	GS3_643	Gianino, Elizabeth; Miller, Craig; Gilmore, Jordon;	Smart wound dressings for diabetic chronic wounds	Bioengineering	5	3	51	2018	MDPI
1	NO	3. Not footwear related	GS3_644	Francia, Piergiorgio; De Bellis, Alessandra; Iannone, Giulia; Sinopoli, Rosy; Bocchi, Leonardo; Anichini, Roberto;	The Role of New Technological Opportunities and the Need to Evaluate the Activities Performed in the Prevention of Diabetic Foot with Exercise Therapy	Medicines	8	12	76	2021	MDPI
1	NO	7. Ulcer treatment: non-surgical	GS3_645	Leung, PC;	SKIN CARE-CHRONIC ULCER MANAGEMENT	International Journal of Medical and Biological Frontiers	17	11	1165	2011	Nova Science Publishers, Inc.
1	NO	7. Ulcer treatment: non-surgical	GS3_647	Ponnam, Hima; Lamba, Chetna; Oberai, Praveen; Masood, Syed; Yandamuri, Suryanarayana; Rao, M; Manchanda, Raj;	Calendula mother tincture vs normal saline for ulcer dressing as an add-on to Individualized Homoeopathic Intervention in the management of Diabetic Foot Ulcer: A Randomized Controlled Pilot Study	Indian Journal of Research in Homoeopathy	14	4	233-241	2020	Wolters Kluwer India Pvt. Ltd.
1	NO	2. Not diabetes related	GS3_648	Riccardo, Marvulli; Angela, Lopopolo; Angela, Dantone; Vita, Palmisano; Giulio, Lancioni; Pietroq, Fiore; Giancarlo, Ianieri; Marisa, Megna;	Combined treatment Fkt-botulinum toxin type A (Btx-A) in patients with Strumpell-Lorrain disease	Current Pharmaceutical Design	22	6	758-763	2016	Bentham Science Publishers
1	NO	12. Charcot - treatment surgical	GS3_649	Kim, Sung Hwan; Kim, Woo-Jong; Park, Eun Seok; Kim, Jun Yong; Lee, Young Koo;	Iatrogenic Ankle Charcot Neuropathic Arthropathy after Spinal Surgery: A Case Report and Literature Review	Medicina	58	12	1776	2022	MDPI
1	NO	7. Ulcer treatment: non-surgical	GS3_650	Lefrancois, Tina;	Diabetic Foot Ulcers: The Impact of Poor Glucose Control on Outcomes of Treatment					2015
1	NO	14. Review - non-relevant	GS3_651	Yezli, Saber; Mushi, Abdulaziz; Almuzaini, Yasir; Balkhi, Bander; Yassin, Yara; Khan, Anas;	Prevalence of diabetes and hypertension among Hajj pilgrims: a systematic review	International journal of environmental research and public health	18	3	1155	2021	MDPI
1	NO	12. Charcot - treatment surgical	GS3_652	Kwaadu, Kwasi Y;	Charcot reconstruction: understanding and treating the deformed Charcot neuropathic arthropathic foot	Clinics in Podiatric Medicine and Surgery	37	2	247-261	2020	Elsevier
1	NO	3. Not footwear related	GS3_653	Park, Su Hyun; Yao, Jiali; Chua, Xin Hui; Chandran, Suresh Rama; Gardner, Daphne SL; Khoo, Chin Meng; Müller-Riemenschneider, Falk; Whitton, Clare; van Dam, Rob M;	Diet and physical activity as determinants of continuously measured glucose levels in persons at high risk of type 2 diabetes	Nutrients	14	2	366	2022	MDPI
1	NO	3. Not footwear related	GS3_654	Kang, Gu Eon; Najafi, Bijan;	Sensor-based daily physical activity: Towards prediction of the level of concern about falling in peripheral neuropathy	Sensors	20	2	505	2020	MDPI
1	NO	18. Not study e.g. guideline, article etc.	GS3_655	Sheikh, Fahad; Sheikh, Irfan; Shah, Suhas; Menon, Aditya; No, Plot; Colony, Paradise;	Category Archives: Vol 2| Issue 2| May-Aug 2014
1	NO	7. Ulcer treatment: non-surgical	GS3_656	Kloth, Luther C;	The Role of Physical Therapists in Wound Management	The Basic Needs to Achieve Wound Healing	114			2011	JAYPEE BROTHERS MEDICAL PUBLISHERS PVT. LTD.
1	NO	18. Not study e.g. guideline, article etc.	GS3_657	Sheikh, Fahad; Sheikh, Irfan; Shah, Suhas; Menon, Aditya; No, Plot; Colony, Paradise;	Monthly Archives: August 2014
1	NO	3. Not footwear related	GS3_658	Kang, Gu Eon; Yang, Jacqueline; Najafi, Bijan;	Does the presence of cognitive impairment exacerbate the risk of falls in people with peripheral neuropathy? An application of body-worn inertial sensors to measure gait variability	Sensors	20	5	1328	2020	MDPI
1	NO	5. Orthotic/insole rather than footwear	GS3_659	Sierra-Rodríguez, Alejandra; Molines-Barroso, Raúl J; Martínez, MA; Abenojar-Buendía, Juana; Lázaro-Martínez, José Luis; Orejana-García, Angel M;	Reliability and Validity of the Orthotic Deformation Test	Applied Sciences	14	18	8378	2024	MDPI
1	NO	3. Not footwear related	GS3_660	Faulkner, Maria; McNeilly, Andrea; Davison, Gareth; Rowe, David; Hewitt, Allan; Nevill, Alan; Duly, Ellie; Trinick, Tom; Murphy, Marie;	Recruitment, retention and compliance of overweight inactive adults with intermediate hyperglycaemia to a novel walking intervention	Obesities	1	2	88-100	2021	MDPI
1	NO	3. Not footwear related	GS3_661	Alnajafi, Kyan Zhra-Sahba;	The Impact of Intraneural Facilitation Therapy on Diabetic Peripheral Neuropathy					2021
1	NO	20. Biomechanics or gait related	GS3_662	Wudarczyk, Sławomir; Szrek, Jarosław; Bałchanowski, Jacek; Lewadndowski, Bogusz; Mróz, Sebastian; Jasiński, Ryszard; Niebudek, Tadeusz; Woźniewski, Marek;	Research on the mechatronic gait monitoring system with nordic walking poles	2020 International Conference Mechatronic Systems and Materials (MSM)			2024-06-01	2020	IEEE
1	NO	4. Not footwear fit related	GS3_663	Normahani, Pasha; Burgess, Laura; Norrie, John; Epstein, David Mark;	Neghal Kandiyil, 6 Athanasios Saratzis, 7 Sasha Smith, Kamlesh Khunti, 8 M Edmonds, 9 Raju Ahluwalia, 9 Trusha Coward, 10 Tim Hartshorne, 11 Simon Ashwell, 12 Joseph Shalhoub, Elizabeth Pigott, 13 Alun H Davies, Usman Jaffer, On behalf of the DM PAD study investigators
1	NO	4. Not footwear fit related	GS3_664	Sharma, Mohit; Sharma, Anil; Gothwal, DSR; Dixit, Sunil; Lunia, Ashok Kumar; Sharma, Mahima;	Diabetic foot ulcers: a prospective study of 100 patients based on wound based severity score	IOSR Journal of Dental and Medical Sciences	13		79-89	2014
1	NO	2. Not diabetes related	GS3_665	Kottink, Anke IR;	Assessment of a two-channel implantable peroneal nerve stimulator post-stroke					2010
1	NO	6. Non quantitative footwear fit	GS3_666	ALJUHANI, ABEER EID;	Assessment of Patients Learning Needs for Prevention of Diabetic Foot
1	NO	8. Ulcer treatment: surgical	GS3_667	Bergwerff, Elske;	Towards the application of virtual planning and patient specific guides in complex foot surgery.					2021	University of Twente
1	NO	4. Not footwear fit related	GS3_668	Schubert-Olesen, Oliver; Kröger, Jens; Siegmund, Thorsten; Thurm, Ulrike; Halle, Martin;	Continuous glucose monitoring and physical activity	International Journal of Environmental Research and Public Health	19	19	12296	2022	MDPI
1	NO	2. Not diabetes related	GS3_669	Martínez-Jiménez, Eva María; Losa-Iglesias, Marta Elena; Antolín-Gil, Marta San; López-López, Daniel; Romero-Morales, Carlos; Benito-de-Pedro, María; Calvo-Lobo, César; Becerro-de-Bengoa-Vallejo, Ricardo;	Flexor digitorum brevis muscle dry needling changes surface and plantar pressures: A pre-post study	Life	11	1	48	2021	MDPI
1	NO	8. Ulcer treatment: surgical	GS3_670	Donegan, Ryan;	Factors maximizing skin flaps and grafts for diabetic wound coverage	Pressure Injury, Diabetes and Negative Pressure Wound Therapy			143-173	2020	Springer
1	NO	4. Not footwear fit related	GS3_671	Richardson, James K; Ashton-Miller, James A;	Peripheral neuropathy: an often-overlooked cause of falls in the elderly	Postgraduate medicine	99	6	161-172	1996	Taylor & Francis
1	NO	7. Ulcer treatment: non-surgical	GS3_672	Madassery, Sreekumar; Patel, Aesha;	Limb Preservation for the Vascular Specialist: From Wound Care to Wound Closure					2023	Springer Nature
1	NO	13 Pressure rather than diabetes ulcers	GS3_674	Gruenerbel, Lorenz; Heinrich, Ferdinand; Böhlhoff-Martin, Jonathan; Röper, Lynn; Machens, Hans-Günther; Gruenerbel, Arthur; Schillinger, Moritz; Kist, Andreas; Wenninger, Franz; Richter, Martin;	Wearable Prophylaxis Tool for AI-Driven Identification of Early Warning Patterns of Pressure Ulcers	Bioengineering	10	10	1125	2023	MDPI
1	NO	3. Not footwear related	GS3_676	de Velde-Kossmann, Van; Karen, M;	Recognizing common skin and soft tissue infections in the nephrology clinic	Blood Purification	47	2024-03-01	259-264	2019	S. Karger AG
1	NO	8. Ulcer treatment: surgical	GS3_677	Olivieri, Brandon; Yates, Timothy E; Vianna, Sofia; Adenikinju, Omosalewa; Beasley, Robert E; Houseworth, Jon;	On the cutting edge: wound care for the endovascular specialist	Seminars in Interventional Radiology	35	05	406-426	2018	Thieme Medical Publishers
1	NO	8. Ulcer treatment: surgical	GS3_678	Ring, Andrej; Kirchhoff, Pascal; Goertz, Ole; Behr, Bjorn; Daigeler, Adrien; Lehnhardt, Marcus; Harati, Kamran;	Reconstruction of soft-tissue defects at the foot and ankle after oncological resection	Frontiers in surgery	3		15	2016	Frontiers Media SA
1	NO	20. Biomechanics or gait related	GS3_679	Ko, Mansoo; Bishop, Mark D; Behrman, Andrea L;	Effects of limb loading on gait initiation in persons with moderate hemiparesis	Topics in stroke rehabilitation	18	3	258-268	2011	Taylor & Francis
1	NO	7. Ulcer treatment: non-surgical	GS3_681	Han, Seung-Kyu;	Management of Chronic Wounds: With Focus on Diabetic Ulcers	Innovations and Advances in Wound Healing			165-204	2023	Springer
1	NO	3. Not footwear related	GS3_682	Archundia Herrera, M Carolina; Campbell-Scherer, Denise L; Bell, Rhonda C; Chan, Catherine B;	Contextually appropriate tools and solutions to facilitate healthy eating identified by people with type 2 diabetes	Nutrients	13	7	2301	2021	MDPI
1	NO	3. Not footwear related	GS3_683	Jansen, Marjolein; Casteleijn, Daleen;	Applying the model of creative ability to patients with diabetic foot problems	South African Journal of Occupational Therapy	39	3	26-32	2009	The Occupational Therapy Association of South Africa (OTASA)
1	NO	7. Ulcer treatment: non-surgical	GS3_684	Lim, Dong-Jin; Jang, Insoo;	Oxygen-releasing composites: a promising approach in the management of diabetic foot ulcers	Polymers	13	23	4131	2021	MDPI
1	NO	7. Ulcer treatment: non-surgical	GS3_685	Alianello, Nicholas; Armstrong, David G; Dorafshar, Amir; Ead, J Karim; Kurlander, David; Madassery, Sreekumar; Park, Hannah K; Perez-Alvarez, Idanis; Alianello, Nicholas; Alianello, Nicholas;	Seeing a Patient with a Wound	Limb Preservation for the Vascular Specialist: From Wound Care to Wound Closure			2029-03-01	2023	Springer
1	NO	7. Ulcer treatment: non-surgical	GS3_686	Basiri, Raedeh;	The Effects of Nutrition Supplementation and Education on Wound Healing in Patients with Diabetic Foot Ulcers					2019	The Florida State University
1	NO	20. Biomechanics or gait related	GS3_687	Ullah, Safi;	Biomechanical Evaluation of Functional Ability and Postural Stability in Patients with Diabetic Peripheral Neuropathy Disorder					2021	University of Arkansas at Little Rock
1	NO	2. Not diabetes related	GS3_688	Maffulli, Nicola; Giai Via, Alessio; Oliva, Francesco;	Foot and Ankle Anatomy	General Orthopaedics and Basic Science			37-49	2019	Springer
1	NO	2. Not diabetes related	GS3_689	Yiginer, Omer; Tokatli, Alptug; Dogan, Mehmet; Ozmen, Namik;	Independently from mitral regurgitation, Barlow disease may cause left ventricular enlargement and thereby anticipation of surgery	Italian Journal of Anatomy and Embryology	120	1	2024-02-01	2015
1	NO	3. Not footwear related	GS3_690	Hochlenert, Dirk; Engels, Gerald; Morbach, Stephan; Schliwa, Stefanie; Game, Frances L; Hochlenert, Dirk; Engels, Gerald; Morbach, Stephan; Schliwa, Stefanie; Game, Frances L;	Diagnostic Pathways	Diabetic Foot Syndrome: From Entity to Therapy			77-106	2018	Springer
1	NO	3. Not footwear related	GS3_691	Abeywickrama, Hansani Madushika; Wimalasiri, KM Swarna; Koyama, Yu; Uchiyama, Mieko; Shimizu, Utako; Chandrajith, Rohana; Nanayakkara, Nishantha;	Assessment of nutritional status and dietary pattern of a rural adult population in dry zone, Sri Lanka	International journal of environmental research and public health	17	1	150	2020	MDPI
1	NO	2. Not diabetes related	GS3_692	Lampainen, Kaisa; Hulkkonen, Sina; Ryhänen, Jorma; Curti, Stefania; Shiri, Rahman;	Is smoking associated with carpal tunnel syndrome? A meta-analysis	Healthcare	10	10	1988	2022	MDPI
1	NO	4. Not footwear fit related	GS3_693	Tavakoli, Mitra;	Diabetic Neuropathy					2022	Elsevier
1	NO	3. Not footwear related	GS3_695	Prabhakar, T;	A clinical study of ulcers of the leg					2006	Rajiv Gandhi University of Health Sciences (India)
1	NO	20. Biomechanics or gait related	GS3_696	Rao, Smita Rajshekhar;	Foot and ankle mechanics in individuals with diabetes mellitus and neuropathy					2006	The University of Iowa
1	NO	4. Not footwear fit related	GS3_698	Li, Karen R; Lava, Christian X; Neughebauer, Monique B; Rohrich, Rachel N; Atves, Jayson; Steinberg, John; Akbari, Cameron M; Youn, Richard C; Attinger, Christopher E; Evans, Karen K;	A Multidisciplinary Approach to End-Stage Limb Salvage in the Highly Comorbid Atraumatic Population: An Observational Study	Journal of Clinical Medicine	13	8	2406	2024	MDPI
1	NO	2. Not diabetes related	GS3_700	Liu, Jason Jun Hing;	Body Pressure Image Analyses: Static, Dynamic, and Sensing Strategies for a Pressure Sensitive Bedsheet					2014	UCLA
1	NO	3. Not footwear related	GS3_701	Janzen, Laela J;	Interrelationships among body composition, nutrient intake, physical activity, medical management and glycemic control in children with type 1 diabetes					2000
1	NO	2. Not diabetes related	GS3_702	Marín, J;	Héctor Menéndez, Juan Martín-Hernández, Cristina Ferrero, Arturo Figueroa, Azael J. Herrero & Pedro
1	NO	8. Ulcer treatment: surgical	GS3_703	Giurini, John M;	Surgical 19 Foot	The Diabetic Foot: Medical and Surgical Management			305	2018	Springer
1	NO	7. Ulcer treatment: non-surgical	GS3_706	TICKNER, ANTHONY;	Debunking Common Barriers Cited for Avoiding TCC Use: We are great at putting things on DFUs. Why are we so bad at taking the most critical thing off?	Podiatry Management	37	9		2018
1	NO	3. Not footwear related	GS3_707	Sathish, Thirunavukkarasu; Mathews, Elezebeth;	Development of a Modified Global Physical Activity Questionnaire and its Construct Validity among Adults in Kerala, India	Diabetology	4	2	235-242	2023	MDPI
1	NO	3. Not footwear related	GS3_708	Positano, Rock G; Borer, Jeffrey; DiGiovanni, Christopher; Trepal, Michael;	Systemic Disease Manifestations in the Foot, Ankle, and Lower Extremity					2017	Lippincott Williams & Wilkins
1	NO	4. Not footwear fit related	GS3_709	Kohle, Felix; Stark, Christopher; Klünter, Heinz‐Dieter; Wernicke, Daniel; Wunderlich, Gilbert; Fink, Gereon R; Klussmann, Jens P; Schroeter, Michael; Lehmann, Helmar C;	Peripheral neuropathy, an independent risk factor for falls in the elderly, impairs stepping as a postural control mechanism: A case‐cohort study	Journal of the Peripheral Nervous System				2024	Wiley Online Library
1	NO	8. Ulcer treatment: surgical	GS3_711	Nga, Dau Thi Ngoc; Thu, Vu Thi; Noël, Vincent; Piro, Benoît; Mattana, Giorgio;	All-Printed Smart Dressing for Chronic Wound Monitoring	2023 IEEE International Flexible Electronics Technology Conference (IFETC)			2024-03-01	2023	IEEE
1	NO	13 Pressure rather than diabetes ulcers	GS3_712	Gruenerbel, L; Heinrich, F; Böhlhoff-Martin, J; Röper, L; Machens, HG; Gruenerbel, A; Schillinger, M; Kist, A; Wenninger, F; Richter, M;	Wearable Prophylaxis Tool for AI-Driven Identification of Early Warning Patterns of Pressure Ulcers. Bioengineering 2023, 10, 1125					2023
1	NO	3. Not footwear related	GS3_713	Kalteniece, Alise;	Establishing Corneal Confocal Microscopy as a Surrogate Endpoint for the Assessment of Diabetic Peripheral Neuropathy					2020	The University of Manchester (United Kingdom)
1	NO	3. Not footwear related	GS3_714	Clemens, Kristin K;	Antihyperglycemic Medications and Hypoglycemia in Older Adults with Diabetes					2015	The University of Western Ontario (Canada)
1	NO	7. Ulcer treatment: non-surgical	GS3_715	Boffeli, Troy J; Hyllengren, Shelby B; Peterson, Matthew C;	First ray osteomyelitis	Osteomyelitis of the Foot and Ankle: Medical and Surgical Management			167-196	2015	Springer
1	NO	2. Not diabetes related	GS3_717	Bener, Omer Faruk;	Synchronisation of vascular ultrasonic scans with heart activity using ECG signals					2010	University of Nottingham
1	NO	3. Not footwear related	GS3_719	Tentolouris, Nicholas; Tsapogas, Panagiotis;	Nicholas Katsilambros, Konstantinos Makrilakis						Springer
1	NO	3. Not footwear related	GS3_720	Kim, Gaeun; Lee, Ji-Soo; Lee, Soo-Kyoung;	A technology-mediated interventional approach to the prevention of metabolic syndrome: a systematic review and meta-analysis	International Journal of Environmental Research and Public Health	18	2	512	2021	MDPI
1	NO	2. Not diabetes related	GS3_721	Streba, Liliana; Popovici, Violeta; Mihai, Andreea; Mititelu, Magdalena; Lupu, Carmen Elena; Matei, Marius; Vladu, Ionela Mihaela; Iovănescu, Maria Livia; Cioboată, Ramona; Călărașu, Cristina;	Integrative Approach to Risk Factors in Simple Chronic Obstructive Airway Diseases of the Lung or Associated with Metabolic Syndrome—Analysis and Prediction	Nutrients	16	12	1851	2024	MDPI
1	NO	4. Not footwear fit related	GS3_722	Abboud, RJ;	Accuracy and Repeatability of a semi-quantitative barefoot pressure measurement method: the Derks Calculation Method
1	NO	3. Not footwear related	GS3_723	Grant, Keith A;	Tag Archives: Foot ulcer
1	NO	4. Not footwear fit related	GS3_724	Saracino, Laura;	Peripheral artery disease and resistance training: improving performance and health.					2017
1	NO	18. Not study e.g. guideline, article etc.	GS3_725	Butterfield, Deb;	Showdown with Diabetes					2000	WW Norton & Company
1	NO	4. Not footwear fit related	GS3_726	Streckmann, Fiona; Hess, Viviane; Bloch, Wilhelm; Décard, Bernhard F; Ritzmann, Ramona; Lehmann, Helmar C; Balke, Maryam; Koliamitra, Christina; Oschwald, Vanessa; Elter, Thomas;	Individually tailored whole-body vibration training to reduce symptoms of chemotherapy-induced peripheral neuropathy: study protocol of a randomised controlled trial—VANISH	BMJ open	9	4	e024467	2019	British Medical Journal Publishing Group
1	NO	3. Not footwear related	GS3_727	Constantin, Vlad Denis; Socea, Bogdan; Gaspar, Bogdan Severus; Epistatu, Dragos; Paunica, Ioana; Dumitriu, Anca Silvia; Paunica, Stana; Silaghi, Adrian;	Limb amputations; etiopathogenesis, diagnosis and the multidisciplinary therapeutic approach	Journal of Mind and Medical Sciences	9	2	209-223	2022	Valparaiso University
1	NO	11. Charcot - treatment non-surgical	GS3_728	Dardari, Dured; Penfornis, Alfred;	Fracture of the bone inducing its necrosis as the end point in the evolution of untreated neuroarthropathy	Medicina	58	1	11	2021	MDPI
1	NO	4. Not footwear fit related	GS3_729	Bourey, Raymond E; Kaw, Meenakshi K;	Sumona Ghosh Lester, Simona S. Ghanem, and Sonia M. Najjar	Diet, Exercise, and Chronic Disease: The Biological Basis of Prevention			101	2014	CRC Press
1	NO	2. Not diabetes related	GS3_731	Ben Dhaou, Imed; Ebrahimi, Mousameh; Ben Ammar, Meriam; Bouattour, Ghada; Kanoun, Olfa;	Edge devices for internet of medical things: technologies, techniques, and implementation	Electronics	10	17	2104	2021	MDPI
1	NO	2. Not diabetes related	GS3_732	Bottomley, Jennifer M; Lewis, Carole B;	Integumentary Considerations	A Clinical Approach to Geriatric Rehabilitation			365-404	2024	Routledge
1	NO	20. Biomechanics or gait related	GS3_733	Zhang, Zhiyuan; Xu, Zhenyu; Chen, Wenbin; Gao, Shuo;	Comparison between piezoelectric and piezoresistive wearable gait monitoring techniques	Materials	15	14	4837	2022	MDPI
1	NO	3. Not footwear related	GS3_734	Sinha, Shreya;	Clinical Profile of Peripheral Arterial Disease in Chronic Kidney Disease					2018	Rajiv Gandhi University of Health Sciences (India)
1	NO	18. Not study e.g. guideline, article etc.	GS3_735	Sunshein, Kevin F; Samouilov, Anastasia;	Peripheral Neuropathy and the Diabetic Foot.	Emergency Medicine Reports	38	5		2017
1	NO	7. Ulcer treatment: non-surgical	GS3_736	Kumar, Anil; Prasanth, D; Murali Krishna, B; Padmasri, B; Nagaiah, K;	A review on indigenous herbs as an imperative gift from nature for corns and calluses wound management
1	NO	7. Ulcer treatment: non-surgical	GS3_737	Yu, Jack C; Dinsmore, Robert; Masoumy, Mohamad; Sequoia, Jacqueline; Baban, Babak;	An Integrative Approach to Chronic Wounds in Patients with Diabetes: PPPM in Action	New Strategies to Advance Pre/Diabetes Care: Integrative Approach by PPPM			283-321	2013	Springer
1	NO	3. Not footwear related	GS3_738	Boutcher, Stephen;	Belly Fat Breakthrough					2014	Simon and Schuster
1	NO	4. Not footwear fit related	GS3_739	ARCHER-COLELLA, JEAN V;	Hallux Interphalangeal Joint Arthroplasty.	Podiatry Management	40	9		2021
1	NO	2. Not diabetes related	GS3_740	Udiawar, Maneesh;	Cardiometabolic and neuroimaging correlates of cognitive function in polycystic ovary syndrome					2017	Cardiff University
1	NO	7. Ulcer treatment: non-surgical	GS3_741	Abid, Amara; Hosseinzadeh, Shayan;	Foot Ulcer	StatPearls [Internet]				2024	StatPearls Publishing
1	NO	7. Ulcer treatment: non-surgical	GS3_742	O'meara, SM; Cullum, NA; Majid, M; Sheldon, TA;	Systematic review of antimicrobial agents used for chronic wounds	British Journal of Surgery	88	1	2021-04-01	2001	Wiley Online Library
1	NO	2. Not diabetes related	GS3_743	Liu, Jing; Yi, Liting; Liu, Jing; Yi, Liting;	Liquid Metal Enabled Wearable Electronics	Liquid Metal Biomaterials: Principles and Applications			369-416	2018	Springer
1	NO	2. Not diabetes related	GS3_744	Pinheiro, J Páscoa; Gomes, C; Ramos, S; Amorim, P; Noronha, C; Figueiral, N;	Fatigue, function, and quality of life in multiple scle-rosis	Mediterranean Journal of Physical and Rehabilitation Medicine	2		93	2006
1	NO	3. Not footwear related	GS3_745	Georgakouli, Kalliopi; Stamperna, Alexandra; Deli, Chariklia K; Syrou, Niki; Draganidis, Dimitrios; Fatouros, Ioannis G; Jamurtas, Athanasios Z;	The effects of postprandial resistance exercise on blood glucose and lipids in prediabetic, beta-thalassemia major patients	Sports	8	5	57	2020	MDPI
1	NO	3. Not footwear related	GS3_746	Singh, Sutpal; FACFAS, DPM; Chih-Hui Jimmy Tsai, DPM; Albert Kim, DPM; Timothy Dailey, DPM;	Tag Archives: Uncategorized
1	NO	2. Not diabetes related	GS3_747	Au, Hoi Pong;	Effects of High-Intensity Interval Training on Body Mass Index, Cardiovascular Risk Factors and Perceived Sleep Quality among Overweight/Obese Chinese Postmenopausal Women in Hong Kong					2021	The Chinese University of Hong Kong (Hong Kong)
1	NO	3. Not footwear related	GS3_748	Draznin, Boris;	Diabetes technology: science and practice					2019	American Diabetes Association
1	NO	7. Ulcer treatment: non-surgical	GS3_749	Calhoun, Jason H; Overgaard, Kristi A; Stevens, C Melinda; Dowling, James PF; Mader, Jon T;	Diabetic foot ulcers and infections: current concepts	Advances in Skin & Wound Care	15	1	31-42	2002	LWW
1	NO	18. Not study e.g. guideline, article etc.	GS3_750	Agarwal, Sandeep Kumar; Jebasingh, Felix; Thomas, Nihal;	Recent Advances in Diabetic Foot Management	Diabetic Foot: A Comprehensive Guide for Clinicians			180	2022	Jaypee Brothers Medical Publishers
1	NO	18. Not study e.g. guideline, article etc.	GS3_751	Allyson Berglund, DPM; Matthew Juriga, DPM; Aristidis Veves, MD; Thanh Dinh, DPM;	Exploring mechanisms of diabetic foot ulceration
1	NO	8. Ulcer treatment: surgical	GS3_752	Liapis, Christos D; Balzer, Klaus; Benedetti-Valentini, Fabrizio; Fernandes e Fernandes, José;	Vascular surgery					2007	Springer
1	NO	7. Ulcer treatment: non-surgical	GS3_753	Mostow, Eliot N;	Wound healing: a multidisciplinary approach for dermatologists	Dermatologic clinics	21	2	371-387	2003	Elsevier
1	NO	2. Not diabetes related	GS3_754	Babyar, Suzanne R; Krasilovsky, Gary;	GROSS STRUCTURE OF SKELETAL MUSCLE	Musculoskeletal Essentials: Applying the Preferred Physical Therapist Practice Patterns			55	2006	SLACK Incorporated
1	NO	8. Ulcer treatment: surgical	GS3_755	Giurini, John M;	Surgical treatment of the ulcerated foot	The Diabetic Foot: Medical and Surgical Management			293-315	2002	Springer
1	NO	3. Not footwear related	GS3_756	Lin, Qian;	A novel fibroblast growth factor 1 variant reverses nonalcoholic fatty liver disease in type 2 diabetes.					2018
1	NO	2. Not diabetes related	GS3_757	Steidel, Elisa; Legore, Glenda; Andre, Jackie; Rasmussen, Diane; Gibson, Jane; Copeland, Margot; Keeney, Martha; Wasby, Steve; Burgoin, Margarite;	The Iowa Homemaker vol. 39, no. 8					2017
1	NO	3. Not footwear related	GS3_758	TICKNER, ANTHONY; JENSEN, JEFFREY;	TCCs & DAMA in Obese Patients with Lymphedema.	Podiatry Management	35	9		2016
1	NO	3. Not footwear related	GS3_759	Kavalakatt, Sina Antony;	Urocortin 3 in obesity and type 2 diabetes					2022	Helsingin yliopisto
1	NO	3. Not footwear related	GS3_760	Serrao, Shani;	Lifestyle interventions in women with PCOS: the role of a pulse-based diet					2013	University of Saskatchewan
1	NO	18. Not study e.g. guideline, article etc.	GS3_761	Villa, Martin Anthony A; Lim, Ida Marie T; Aquino, Ma Luisa D; de Dios, Alfred Phillip O; Bongala Jr, Domingo S; de Jesus, Enrico A; Tongson, Luinio S; Esguerra, Enrique Hilario O; Abella, Andrei Caesar S; Genuino, Glenn Angelo S;	The PCS Evidence-based Clinical Practice Guidelines on the Diagnosis and Treatment of Chronic Lower Extremity Ulcers	PJSS	71	2		2016
1	NO	3. Not footwear related	GS3_762	Abou-Saleh, Ahmad; Bain, Stephen C; Goldsmith, David JA;	Management of the diabetic patient with chronic kidney disease	Comprehensive Clinical Nephrology E-Book	32		381	2014	Elsevier Health Sciences
1	NO	2. Not diabetes related	GS3_763	Chokan, Aaron;	APWCA Case# 2: OASIS: An Extracellular Matrix.	Podiatry Management	26	5		2007
1	NO	2. Not diabetes related	GS3_764	Spencer, Peter S; Chen, Xiao;	The role of protein adduction in toxic neuropathies of exogenous and endogenous origin	Toxics	9	5	98	2021	MDPI
1	NO	9. Textbook - non-relevant	GS3_765	Rich, Brent SE; Pratte, Mitchell K;	Tarascon Sports Medicine Pocketbook					2009	Jones & Bartlett Publishers
1	NO	2. Not diabetes related	GS3_766	Gravholt, Claus Højbjerg;	Aspects of the treatment of Turner syndrome	Expert Opinion on Pharmacotherapy	2	10	1633-1647	2001	Taylor & Francis
1	NO	3. Not footwear related	GS3_767	O'Donnell, Kelsey Lee;	In Vitro and In Silico Evaluation of the Effectiveness of TEMPO-Oxidized Nanofibrillated Cellulose (TNFC) Controlling Drug Release in Polyvinyl Alcohol (PVA) Films for Diabetic Ulcers					2020	Villanova University
1	NO	3. Not footwear related	GS3_768	Almeida, SB; JdC, Bonfadini;	BMJ Open: first published as 10.1136/bmjopen-2020-039941 on 12 October 2020. Downloaded from
1	NO	2. Not diabetes related	GS3_769	PIELE, SDȘITÎ;	SECȚIA TEXTILE ȘI POLIGRAFIE TEXTILE AND POLYGRAPHY SECTION	UNIVERSITATEA TEHNICĂ A MOLDOVEI			374
1	NO	2. Not diabetes related	GS3_770	Malizos, Konstantinos N; Papadopoulou, Zoe K; Ziogkou, Anna N; Rigopoulos, Nikolaos; Athanaselis, Efstratios D; Varitimidis, Socrates E; Dailiana, Zoe C;	Infections of deep hand and wrist compartments	Microorganisms	8	6	838	2020	MDPI
1	NO	2. Not diabetes related	GS3_771	Eyre, Emma LJ; Clark, Cain CT; Tallis, Jason; Hodson, Danielle; Lowton-Smith, Sean; Nelson, Charlotte; Noon, Mark; Duncan, Michael J;	The effects of combined movement and storytelling intervention on motor skills in South Asian and white children aged 5–6 years living in the United Kingdom	International journal of environmental research and public health	17	10	3391	2020	MDPI
1	NO	2. Not diabetes related	GS3_772	Adarsh, VB;	Evaluation of gall bladder volume in diabetics by ultrasonography					2011	Rajiv Gandhi University of Health Sciences (India)
1	NO	3. Not footwear related	GS3_773	Salazar, Juan; Navarro, Carla; Ortega, Ángel; Nava, Manuel; Morillo, Daniela; Torres, Wheeler; Hernández, Marlon; Cabrera, Mayela; Angarita, Lissé; Ortiz, Rina;	Advanced glycation end products: new clinical and molecular perspectives	International journal of environmental research and public health	18	14	7236	2021	MDPI
1	NO	7. Ulcer treatment: non-surgical	GS3_774	Yeung, David A; Kelly, Natalie H;	The role of collagen-based biomaterials in chronic wound healing and sports medicine applications	Bioengineering	8	1	8	2021	MDPI
1	NO	3. Not footwear related	GS3_775	Sunshein, Kevin F; Samouilov, Anastasia;	Evaluation of Peripheral Neuropathy in the Diabetic Foot.	Primary Care Reports	23	3		2017
1	NO	18. Not study e.g. guideline, article etc.	GS3_776	Nawoczenski, Deborah A;	Complexities of Foot Architecture as a Base of support
1	NO	4. Not footwear fit related	GS3_777	Swan, Melanie;	Sensor mania! the internet of things, wearable computing, objective metrics, and the quantified self 2.0	Journal of Sensor and Actuator networks	1	3	217-253	2012	MDPI
1	NO	2. Not diabetes related	GS3_778	Lima, Danielle Pessoa; de Almeida, Samuel Brito; de Carvalho Bonfadini, Janine; Sobreira, Emmanuelle Silva Tavares; Damasceno, Patrícia Gomes; Júnior, Antonio Brazil Viana; de Alencar, Madeleine Sales; de Luna, João Rafael Gomes; Rodrigues, Pedro Gustavo Barros; de Sousa Pereira, Isabelle;	Effects of a power strength training using elastic resistance exercises on the motor and non-motor symptoms in patients with Parkinson’s disease H&Y 1–3: study protocol for a randomised controlled trial (PARK-BAND Study)	BMJ open	10	10	e039941	2020	British Medical Journal Publishing Group
1	NO	3. Not footwear related	GS3_779	Williams, Mark E;	Diabetic Chronic Kidney Disease, An Issue of Medical Clinics		97	1		2013	Elsevier Health Sciences
1	NO	18. Not study e.g. guideline, article etc.	GS3_780	Cullen, Christopher Patrick;	Design and evaluation of weight and angle sensors for gait training of above-knee amputees					1984	Massachusetts Institute of Technology
1	NO	4. Not footwear fit related	GS3_781	Nardone, Antonio; Schieppati, Marco; Schmid, Micaela;	Assessment of posture and balance in ageing and disease	Via Vigentina 136A PAVIA 27100, Italy Tel. 0382.572169-Fax 0382.572102 E-mail: tipografia@ pime-editrice. it			143	2004
1	NO	18. Not study e.g. guideline, article etc.	GS3_782	Naveen, MN;	Clinicopathological Study, Management of Diabetic Foot and Its Complications					2013	Rajiv Gandhi University of Health Sciences (India)
1	NO	3. Not footwear related	GS3_783	McEvoy, Claire T; Moore, Sarah E; Appleton, Katherine M; Cupples, Margaret E; Erwin, Christina M; Hunter, Steven J; Kee, Frank; McCance, David; Patterson, Christopher C; Young, Ian S;	Trial to Encourage Adoption and Maintenance of a Mediterranean Diet (TEAM-MED): protocol for a randomised feasibility trial of a peer support intervention for dietary behaviour change in adults at high cardiovascular disease risk	International Journal of Environmental Research and Public Health	15	6	1130	2018	MDPI
1	NO	20. Biomechanics or gait related	GS3_784	Gao, Shuo; Chen, Junliang; Dai, Yanning; Hu, Boyi;	Gait detection technologies	Wearable Systems Based Gait Monitoring and Analysis			27-100	2022	Springer
1	NO	2. Not diabetes related	GS3_785	Bîrluţiu, Victoria; Bîrluţiu, RM;	THE NEW EMERGING ISSUE OF LYME DISEASE BETWEEN 2009-2011 IN SIBIU COUNTY	ANUL XVI Nr. 4, Decembrie 2011			238	2011
1	NO	3. Not footwear related	GS3_786	McKinney, PA; Fear, NT; Stockton, D;	Parental occupation at periconception: findings from the United Kingdom Childhood Cancer Study	Occupational and environmental medicine	60	12	901-909	2003	BMJ Publishing Group Ltd
1	NO	7. Ulcer treatment: non-surgical	GS3_787	NADIMPALLI, SAGAR;	Wound Care Diagnosis: A Multidisciplinary Pilot Study using FT-IR Imaging and Non-Invasive Testing					2013	University of Illinois at Chicago
1	NO	2. Not diabetes related	GS3_788	Gill, GV;	Rickettsial infections	Tropical Medicine			304	2011	John Wiley & Sons
1	NO	3. Not footwear related	GS3_789	Bonham, Phyllis A; Cappuccio, Marguerite; Hulsey, Tara; Michel, Yvonne; Kelechi, Teresa; Jenkins, Carolyn; Robison, Jacob;	Are ankle and toe brachial indices (ABI-TBI) obtained by a pocket Doppler interchangeable with those obtained by standard laboratory equipment?	Journal of Wound Ostomy & Continence Nursing	34	1	35-44	2007	LWW
1	NO	2. Not diabetes related	GS3_790	Adamantiadis, Alexandros;	Case Study of Physiotherapy Treatment of a Patient with Hemorrhagic Stroke					2022	Univerzita Karlova, Fakulta tělesné výchovy a sportu
1	NO	2. Not diabetes related	GS3_791	Lima, Danielle Pessoa; de Almeida, Samuel Brito; de Carvalho Bonfadini, Janine; Sobreira, Emmanuelle Silva Tavares; Damasceno, Patrícia Gomes; Júnior, Antonio Brazil Viana; de Alencar, Madeleine Sales; de Luna, João Rafael Gomes; Rodrigues, Pedro Gustavo Barros; de Sousa Pereira, Isabelle;	Protocol: Effects of a power strength training using elastic resistance exercises on the motor and non-motor symptoms in patients with Parkinson’s disease H&Y 1–3: study protocol for a randomised controlled trial (PARK-BAND Study)	BMJ Open	10	10		2020	BMJ Publishing Group
1	NO	18. Not study e.g. guideline, article etc.	GS3_792	Coleman, Kerrie; Neilsen, Glo;	Wound Care: A practical guide for maintaining skin integrity					2019	Elsevier Health Sciences
1	NO	20. Biomechanics or gait related	GS3_793	McGuire, André Ribeiro da Silva;	A multiple segment model of human balance for objective assessment of clinical scales					2017
1	NO	20. Biomechanics or gait related	GS3_794	Overstall, Peter;	Falls and gait disorders in the elderly-principles of rehabilitation	Clinical disorders of balance, posture and gait	2		404-421	2004	Arnold London
1	NO	3. Not footwear related	GS3_795	Fogarty, Colleen; Dwyer, Johanna T;	Facilitating the foodways of the elderly with vision impairments	Topics in Clinical Nutrition	9	4	93-99	1994	LWW
1	NO	3. Not footwear related	GS3_796	Kluwe, Benjamin;	Early-Detection of Diabetic Foot Ulceration Using Thermal Images					2018	University of South Wales (United Kingdom)
1	NO	4. Not footwear fit related	GS3_797	Zerihun, Birhanu; Haileyesus, Gedefaw;	PHYSICAL FITNESS					2020	Ministry of Science and Higher Education
1	NO	3. Not footwear related	GS3_798	Paltridge, Matthew; Traves, Aileen;	The health effects of strongyloidiasis on pregnant women and children: a systematic literature review	Tropical medicine and infectious disease	3	2	50	2018	MDPI
1	NO	3. Not footwear related	GS3_799	White, Steven A;	A study of the factors which may influence the isolation of porcine islets of Langerhans					1997	University of Leicester (United Kingdom)
1	NO	20. Biomechanics or gait related	GS3_800	Godiyal, Anoop Kant; Verma, Vinay; Khanna, Nitin; Joshi, Deepak;	Force myography and its application to human locomotion	Biomedical Signal Processing: Advances in Theory, Algorithms and Applications			49-70	2020	Springer
1	NO	3. Not footwear related	GS3_801	Buratto, Lucio; Brint, Stephen; Sacchi, Laura;	Cataract surgery: introduction and preparation					2024	CRC Press
1	NO	2. Not diabetes related	GS3_802	Scholar, UG;	GAIT MEAS WITH EL					2020
1	NO	2. Not diabetes related	GS3_803	Ben Dhaou, I; Ebrahimi, M; Ben Ammar, M; Bouattour, G; Kanoun, O;	Edge Devices for Internet of Medical Things: Technologies, Techniques, and Implementation. Electronics 2021, 10, 2104					2021	s Note: MDPI stays neutral with regard to jurisdictional claims in published …
1	NO	2. Not diabetes related	GS3_804	Haynes, Brian;	TESTING QUALITY IMPROVEMENT INTERVENTIONS	HOW TO DO CLINICAL PRACTICE RESEARCH			244	2006
1	NO	2. Not diabetes related	GS3_805	Molotch, Harvey; Noren, Laura;	Toilet: Public restrooms and the politics of sharing		1			2010	NYU Press
1	NO	2. Not diabetes related	GS3_806	Chen, Pinyu;	The Influence of Isometric Strength Specificity on Functional Task Abilities					2020
1	NO	2. Not diabetes related	GS3_807	Jensen, Jeffrey; Jaakola, Eric; Schroeder, Chrystal;	Making a Gold Standard a Reality.	Podiatry Management	25	9		2006
1	NO	2. Not diabetes related	GS3_808	Jackson, James Grey;	“An” Account of the Empire of Marocco,.					1814	W. Bulmer and Company
1	NO	2. Not diabetes related	GS3_809	Bezie, Zewdu; Deboch, Bishaw; Ayele, Dereje; Workeneh, Desta; Haile, Muluneh; Mulugeta, Gebru; Belay, Getachew; Sewhunegn, Adane; Mohammed, Ahmed;	Common skin diseases	Int Dev	13		200-204	2005
1	NO	2. Not diabetes related	GS3_810	Courtney, Heather Elaine;	Effect of acute fish oil and soy isoflavone supplementation on postprandial serum triglycerides and biomarkers of oxidative stress in overweight and obese men					2006	University of Guelph
1	NO	2. Not diabetes related	GS3_811	Stubblefield, Michael D; Burstein, Harold J; Burton, Allen W; Custodio, Christian M; Deng, Gary E; Ho, Maria; Junck, Larry; Morris, G Stephen; Paice, Judith A; Tummala, Sudhakar;	JNCCN					2009	Citeseer
1	NO	2. Not diabetes related	GS3_812	Freudenthal, Eric; Herrera, David; Kautz, Frederick; Natividad, Carlos; Ogrey, Alexandria; Sipla, Justin; Sosa, Abimael; Betancourt, Carlos; Estevez, Leonardo;	Evaluation of HF RFID for implanted medical applications					2007
1	NO	2. Not diabetes related	GS3_813	Hare, Jess;	THE UNIVERSITY OF HULL					2015	University of Hull
1	NO	2. Not diabetes related	GS3_814	Sharma, Shubham; Sudhakara, P; Omran, Abdoulhdi A Borhana; Singh, Jujhar; Ilyas, RA;	Recent trends and developments in conducting polymer nanocomposites for multifunctional applications	Polymers	13	17	2898	2021	MDPI
1	NO	2. Not diabetes related	GS3_815	GOLFE, LOCAL;	AT PARTY RALLY HERE
1	NO	2. Not diabetes related	GS3_816	DARl, L;	trn
1	NO	2. Not diabetes related	GS3_817	Panasci, Kathryn;	CHAPTER Integumentary System	Acute Care Handbook for Physical Therapists E-Book			295	2019	Elsevier Health Sciences
1	NO	2. Not diabetes related	GS3_818	People, Young; On-line, Safe;	Safeguarding CyberWorld					2008
1	NO	2. Not diabetes related	GS3_819	PETCU, Daniel; BERIJAN, Gheorghe;	GENERAL CONSIDERATIONS ON COMPUTER-ASSISTED DESIGN OF LASTS FOR THERAPEUTIC FOOTWEAR CONSIDERAÞII GENERALE PRIVIND PROIECTAREA ASISTATÃ DE CALCULATOR A CALAPOADELOR PENTRU ÎNCÃLÞÃMINTEA TERAPEUTICÃ	Revista de Pielarie Incaltaminte	13		4	2013
1	NO	2. Not diabetes related	GS3_820	IOVAN-DRAGOMIR, Alina; Alexandra, LUCA;	FOOTWEAR QUALITY EVALUATION USING THE QUALITY INDEX APRECIEREA CALITÃÞII ÎNCÃLÞÃMINTEI UTILIZÂND INDICELE DE CALITATE	Revista de Pielarie Incaltaminte	16		1	2016
1	NO	1. Non-English language	GS3_821	Sangenís Muñoz, Judit;	Disseny de calçat per a pacients amb peu diabètic					2016
1	NO	1. Non-English language	GS3_822	BLANCO, M; HERNÁNDEZ, MT; STRAUSS, KW; AMAYA, M;	Hemflirelik Forumu
1	NO	1. Non-English language	GS3_823	Kobos, Ewa; Młynarczuk, Mirosława; Kapuściok, Justyna; Michałowska, Jolanta;	ZALECENIA EKSPERTÓW
1	NO	5. Orthotic/insole rather than footwear	GS3_824	RAFFAELLI, SIMONE;	Design of 3D printed custom-made orthopedic insoles					2020
1	NO	1. Non-English language	GS3_825	渡部祥輝; ワタナベヨシテル;	ロッカーソールのデザインと歩行機能, およびバランス機能との関係					2021
1	NO	1. Non-English language	GS3_827	Özetleri, Kongre;	Protez ortez kongresi 2014	Turkish Journal of Physiotherapy and Rehabilitation	25		2
1	NO	1. Non-English language	GS3_828	Karagülle, Mehmet;	Hemipleşik hastalarda plejik ayak ile sağlam ayağın üç boyutlu morfometrik analizi					2020	Akdeniz Üniversitesi
1	NO	1. Non-English language	GS3_829	Đạt, Huỳnh Tấn; Khuê, Nguyễn Thy;	Tỉ lệ và các yếu tố liên quan đoạn chi dưới ở bệnh nhân đái tháo đường có loét chân					2024
1	NO	1. Non-English language	GS3_830	Santos, Antônio Carlos de Jesus; Villas Bôas, Elaine Cristina Cartaxo;	Efetividade do uso de órteses e calçados ortopédicos no tratamento de úlceras nos pés de pacientes diabéticos: revisão sistemática					2021	Universidade Católica do Salvador
1	NO	1. Non-English language	GS3_831	Sacco, Isabel de Camargo Neves;	Contribuições da biomecânica para o estudo da neuropatia diabética e suas consequências para o movimento plantar						Universidade de São Paulo
1	NO	1. Non-English language	GS3_833	Van Damme, Hendrik; Paquet, Philippe; Maertens De Noordhout, B; Damas, Pierre; Scheen, André;	Le pied diabétique: étiopathogénie, prévention et traitement	Revue Médicale de Liège	49	1		1994	Hopital de Baviere, Liège, Belgium
1	NO	1. Non-English language	GS3_834	Котовщикова, ЕФ;	Составители					2019
1	NO	1. Non-English language	GS3_835	IACOB, Mariana-Cristiana M;	TEZĂ DE DOCTORAT
1	NO	1. Non-English language	GS3_836	DE, PROPRIEDADES PSICOMÉTRICAS; DE, INSTRUMENTOS DE MEDIDA E PROPOSIÇÃO;	PROGRAMA DE PÓS-GRADUAÇÃO STRICTO SENSU DOUTORADO EM CIÊNCIAS DA REABILITAÇÃO
1	NO	1. Non-English language	GS3_837	CARDIOMETABOLIC, MEDITERRANEAN;	Rauf Raif Denktaş Kültür ve Kongre Sarayı-Gazimağusa/KKTC 05-09 KASIM 2014	Journal of Exercise Therapy and Rehabilitation			1	2014
1	NO	1. Non-English language	GS3_838	刘潇; 张珑; 张浩; 甘学文; 熊鹰; 李明;	足底筋膜炎相关危险因素的研究进展	解放军医学院学报	42	10	1124-1129	2021	《 解放军医学院学报》 编辑部
1	NO	1. Non-English language	GS3_839	Ferreira, Lis Campos;	Neuropatia periférica induzida por quimioterapia e sua associação com quedas e síndrome das pernas inquietas					2018	Pós-Graduação em Ciências da Saúde
1	NO	1. Non-English language	GS3_840	Altınkapak, Abdurrahim;	Tip 2 diyabetli hastalarda egzersize fiziksel ve nöromusküler adaptasyonlar					2020	Pamukkale Üniversitesi Tıp Fakültesi
1	NO	1. Non-English language	GS3_841	Menéndez Alegre, Héctor;	Influencia de la terapia combinada de vibraciones y electroestimulación sobre la función neuromuscular en personas con lesión medular= Influence of simultaneous vibration and electromyostimulation on neuromuscular properties in spinal cord injury
1	NO	15. Review - relevant	GS4_1	Jones, Petra J; Armstrong, David G; Frykberg, Robert; Davies, Melanie; Rowlands, Alex V;	Footwear fit as a causal factor in diabetes‐related foot ulceration: A systematic review	Diabetic Medicine	41	10	e15407	2024	Wiley Online Library
1	NO	16. Not footwear fit width related	GS4_2	McInnes, Alistair D; Hashmi, Farina; Farndon, Lisa J; Church, Amanda; Haley, Maria; Sanger, Debora M; Vernon, Wesley;	Comparison of shoe-length fit between people with and without diabetic peripheral neuropathy: a case–control study	Journal of Foot and Ankle Research	5		2024-08-01	2012	Springer
1	YES		GS4_5	Chantelau, E; Gede, A;	Foot dimensions of elderly people with and without diabetes mellitus–a data basis for shoe design	Gerontology	48	4	241-244	2002	S. Karger AG Basel, Switzerland
1	NO	4. Not footwear fit related	GS4_6	Chapman, JD; Preece, S; Braunstein, Björn; Höhne, Angela; Nester, CJ; Brueggemann, P; Hutchins, S;	Effect of rocker shoe design features on forefoot plantar pressures in people with and without diabetes	Clinical Biomechanics	28	6	679-685	2013	Elsevier
1	NO	4. Not footwear fit related	GS4_10	Lopez, Erika Renee;	The Ergonomics and Functionality of Orthopedic Shoes: A Research Study to Develop a Better Orthopedic Shoe for People with Diabetes					2023
1	YES		GS4_12	Meyr, Andrew J; Creech, C;	Perceptions of appropriate shoe size in diabetic patients presenting for initial podiatric evaluation	J Diabet Foot Complicat	3	2	40-42	2011
1	YES		GS4_15	Tantisiriwat, Natthiya; Janchai, Siriporn; Viravan, Teerawee;	Foot dimensions in Thai diabetes	Chulalongkorn Medical Journal	54	2	139-147	2010	Faculty of Medicine, Chulalongkorn University
1	NO	17. Unrelated to habitual footwear	GS4_16	Van-Huan, BUI; Thi-Kien-Chung, CAO; NGUYEN, Hai-Thanh; Duy-Nam, PHAN; Thanh-Xuan, LE;	Research on foot anthropometry of men with diabetes in Vietnam	Revista de Pielarie Incaltaminte	22	1	33	2022	The National Research & Development Institute for Textiles and Leather-INCDTP
1	NO	4. Not footwear fit related	GS4_18	López-Moral, Mateo; Molines-Barroso, Raúl Juan; Álvaro-Afonso, Francisco Javier; Uccioli, Luigi; Senneville, Eric; Lázaro-Martínez, José Luis;	Importance of footwear outsole rigidity in improving spatiotemporal parameters in patients with diabetes and previous forefoot ulcerations	Journal of Clinical Medicine	9	4	907	2020	MDPI
1	NO	18. Not study e.g. guideline, article etc.	GS4_19	CHIRILĂ, Adriana; COSTEA, Mariana; MIHAI, Aura; SEUL, Arina;	FOOTWEAR USED TO IMPROVE THE QUALITY OF LIFE FOR DIABETIC PATIENTS	of the 8th INTERNATIONAL SYMPOSIUM „TECHNICAL TEXTILES-PRESENT AND FUTURE” Edition 2023			52	2024
1	NO	18. Not study e.g. guideline, article etc.	GS4_22	Ulbrecht, JS; Bus, SA;	Footwear and Orthoses for People with Diabetes	The Foot in Diabetes			395-408	2020	Wiley Online Library
1	NO	18. Not study e.g. guideline, article etc.	GS4_23	Uccioli, Luigi; Giacomozzi, Claudia;	The role of footwear in the prevention of diabetic foot problems	The diabetic foot: Medical and surgical management			519-536	2012	Springer
1	NO	18. Not study e.g. guideline, article etc.	GS4_24	Bus, Sicco A; Zwaferink, Jennefer B; Dahmen, Rutger; Busch‐Westbroek, Tessa;	State of the art design protocol for custom made footwear for people with diabetes and peripheral neuropathy	Diabetes/metabolism research and reviews	36		e3237	2020	Wiley Online Library
1	YES		GS4_27	Hazbiu, Anisa; Teobaldi, Ilaria; Sepe, Mario; Federici, Giovanni; Meloni, Marco; Uccioli, Luigi;	The Appropriateness of Footwear in Diabetic Patients Observed during a Podiatric Examination: A Prospective Observational Study	Journal of Clinical Medicine	13	8	2402	2024	MDPI
1	YES		GS4_28	Lee, Woo-Chun;	Foot and Shoe Survey in Adult Patients with Diabetes Mellitus	Journal of Korean Foot and Ankle Society	8	2	153-156	2004	Korean Foot & Ankle Society
1	YES		GS4_29	Nixon, Brent P; Armstrong, David G; Wendell, Christopher; Vazquez, Jefferey R; Rabinovich, Zinoviy; Kimbriel, Heather R; Rosales, Mark Anthony; Boulton, Andrew JM;	Do US veterans wear appropriately sized shoes?: the Veterans Affairs shoe size selection study	Journal of the American Podiatric Medical Association	96	4	290-292	2006	Am Podiatric Med Assoc
1	NO	4. Not footwear fit related	GS4_31	López-Moral, Mateo; Lázaro-Martínez, José Luis; García-Morales, Esther; García-Álvarez, Yolanda; Álvaro-Afonso, Francisco Javier; Molines-Barroso, Raúl J;	Clinical efficacy of therapeutic footwear with a rigid rocker sole in the prevention of recurrence in patients with diabetes mellitus and diabetic polineuropathy: A randomized clinical trial	PloS one	14	7	e0219537	2019	Public Library of Science San Francisco, CA USA
1	NO	18. Not study e.g. guideline, article etc.	GS4_32	Nather, Aziz; Singh, Gurpal;	Diabetic Footwear: Current Status and Future Directions	Diabetic Foot Problems			527-539	2008	World Scientific
1	NO	4. Not footwear fit related	GS4_33	Zwaferink, Jennefer BJ; Custers, Wim; Paardekooper, Irma; Berendsen, Heleen A; Bus, Sicco A;	Effect of a carbon reinforcement for maximizing shoe outsole bending stiffness on plantar pressure and walking comfort in people with diabetes at high risk of foot ulceration	Gait & posture	86		341-345	2021	Elsevier
1	NO	7. Ulcer treatment: non-surgical	GS4_35	Janisse, Dennis J; Janisse, Erick J;	Shoes, orthoses, and prostheses for partial foot amputation and diabetic foot infection	Foot and ankle clinics	15	3	509-523	2010	Elsevier
1	NO	18. Not study e.g. guideline, article etc.	GS4_36	Uccioli, Luigi; Giacomozzi, Claudia;	The role of footwear in the prevention of diabetic foot complications: the state of the art	The Diabetic Foot: Medical and Surgical Management			485-502	2018	Springer
1	NO	18. Not study e.g. guideline, article etc.	GS4_37	Janisse, Dennis; Janisse, Erick;	Pedorthic management of the diabetic foot	Prosthetics and orthotics international	39	1	40-47	2015	SAGE Publications Sage UK: London, England
1	NO	7. Ulcer treatment: non-surgical	GS4_38	Nilsen, Fredrik Andrè;	Non-surgical offloading in diabetic foot syndrome					2023
1	NO	16. Not footwear fit width related	GS4_39	López-Moral, Mateo; Molines-Barroso, Raúl J; García-Álvarez, Yolanda; Álvaro-Afonso, Francisco J; García-Madrid, Marta; Lázaro-Martínez, José Luis;	Clinical efficacy of a 3D foot scanner app for the fitting of therapeutic footwear in persons with diabetes in remission: a randomized and controlled clinical trial	The International Journal of Lower Extremity Wounds			15347346221124645	2022	SAGE Publications Sage CA: Los Angeles, CA
1	NO	4. Not footwear fit related	GS4_40	Haron, Athia H; Li, Lutong; Shuang, Jiawei; Lin, Chaofan; Dawes, Helen; Mansoubi, Maedeh; Crosby, Damian; Massey, Garry; Reeves, Neil; Bowling, Frank;	In-shoe plantar shear stress sensor design, calibration and evaluation for the diabetic foot	Plos one	19	9	e0309514	2024	Public Library of Science San Francisco, CA USA
1	NO	2. Not diabetes related	GS4_41	Hurst, Bessie; Branthwaite, Helen; Greenhalgh, Andrew; Chockalingam, Nachiappan;	Medical-grade footwear: the impact of fit and comfort	Journal of foot and ankle research	10		2024-07-01	2017	Springer
1	NO	20. Biomechanics or gait related	GS4_42	Koreyba, KA; Gatina, LN; Koreiba, DK;	Technical methods of improving the biomechanics of feet in people with diabetes	BIO Web of Conferences	130		04003	2024	EDP Sciences
1	NO	18. Not study e.g. guideline, article etc.	GS4_43	Chantelau, Ernst;	Footwear for the High‐Risk Patient	The Foot in Diabetes			131-142	2000	Wiley Online Library
1	NO	3. Not footwear related	GS4_45	Soh, Elaine Zi Fan; Htwe, Ohnmar; Naicker, Amaramalar Selvi; Nasirabadi, Armin Rajabi; Ghazali, Mariyam Jameelah; Mustafah, Nadia Mohd; Elamvazuthi, Irraivan; Yuliawiratman, Brenda Saria; Naicker, Manimalar Selvi;	Stepease™ diabetic socks: An answer to efficacious indoor foot pressure relief-A prospective study	Journal of Tissue Viability	29	2	104-109	2020	Elsevier
1	NO	14. Review - non-relevant	GS4_46	Collings, Richard; Freeman, Jennifer; Latour, Jos M; Paton, Joanne;	Footwear and insole design features for offloading the diabetic at risk foot-A Systematic
1	NO	4. Not footwear fit related	GS4_47	Ghomian, Banafshe; Kamyab, Mojtaba; Jafari, Hassan; Khamseh, Mohammadebrahim; Healy, Aoife;	Rocker outsole shoe is not a threat to postural stability in patients with diabetic neuropathy	Prosthetics and orthotics international	40	2	224-230	2016	SAGE Publications Sage UK: London, England
1	NO	3. Not footwear related	GS4_48	Ma, Shu; Wu, Changxu; Zhang, Jingyu; Zeng, Xianzhong; Zhao, Guozhen; Sun, Xianghong;	Looking for an optimal pedal layout to improve the driving performance of patients with diabetic peripheral neuropathy	Applied ergonomics	80		43-49	2019	Elsevier
1	NO	18. Not study e.g. guideline, article etc.	GS4_49	Uccioli, Luigi;	Footwear in the prevention of diabetic foot problems	The Diabetic Foot: Medical and Surgical Management			445-461	2002	Springer
1	NO	4. Not footwear fit related	GS4_50	Tang, Jinghua; Bader, Dan L; Parker, Daniel J; Forghany, Saeed; Nester, Christopher J; Moser, David; Jiang, Liudi;	Evaluation of in-shoe plantar pressure and shear during walking for diabetic foot ulcer prevention	Journal of wound care	32	9	587-596	2023	MA Healthcare London
1	NO	5. Orthotic/insole rather than footwear	GS4_51	Shi, Qiu-Qiong; Li, Pui-Ling; Yick, Kit-Lun; Jiao, Jiao; Liu, Qi-Long;	Influence of Contoured Insoles with Different Materials on Kinematics and Kinetics Changes in Diabetic Elderly during Gait	International journal of environmental research and public health	19	19	12502	2022	MDPI
1	NO	18. Not study e.g. guideline, article etc.	GS4_52	Ulbrecht, Jan S; Cavanagh, Peter R;	Shoes and insoles for at-risk people with diabetes	Clinical Care of the Diabetic Foot			36	2005	American Diabetes Association
1	YES	6. Non quantitative footwear fit	GS4_53	Ibrahim, A; Jerry, T; Eujin, P; Robert, C; Nick, H; Ismail, D;	Perceived role of therapeutic footwear in the prevention of diabetic foot ulcers: A survey of patients with diabetes mellitus in Kaduna State					2016	Medknow
1	NO	18. Not study e.g. guideline, article etc.	GS4_54	Swensen, Stephanie; Schwarzkopf, Ran;	Foot-shoe mismatches leave patients at risk	Foot				2012
1	NO	18. Not study e.g. guideline, article etc.	GS4_55	Naemi, Roozbeh; Chockalingam, Nachiappan; Lutale, Janet K; Abbas, Zulfiqarali G;	Can a combination of lifestyle and clinical characteristics explain the presence of foot ulcer in patients with diabetes?	Journal of Diabetes and its Complications	33	6	437-444	2019	Elsevier
1	NO	4. Not footwear fit related	GS4_56	Anjos, Daniela MC; Gomes, Luciana PO; Sampaio, Luciana MM; Correa, Joao CF; Oliveira, Claudia S;	Assessment of plantar pressure and balance in patients with diabet	Archives of Medical Science	6	1	43-48	2010	Termedia
1	NO	4. Not footwear fit related	GS4_57	Gurney, Jason K; Kersting, Uwe G; Rosenbaum, Dieter; Dissanayake, Ajith; York, Steve; Grech, Roger; Ng, Anthony; Milne, Bobbie; Stanley, James; Sarfati, Diana;	Pedobarography as a clinical tool in the management of diabetic feet in New Zealand: a feasibility study	Journal of foot and ankle research	10		2013-01-01	2017	Springer
1	NO	3. Not footwear related	GS4_59	Jarocki, Christine; Schmidt, Brian;	Provider-patient discussions on driving with diabetes	The Diabetic Foot Journal	24	2	58-63	2021
1	NO	4. Not footwear fit related	GS4_61	Korkmaz, Busra Yurumez; Akturk, Mujde; Ucar, Murat; Altınova, Alev Eroglu; Can, Mehmet Ali; Arslan, Emre; Tokgoz, Nil; Toruner, Fusun;	Irregularity in Plantar Fascia, Muscle Edema and Tendon Thickness in Patients with High-Risk for Diabetic Foot	Experimental and Clinical Endocrinology & Diabetes	130	08	525-531	2022	Georg Thieme Verlag KG
1	NO	4. Not footwear fit related	GS4_62	Chatzistergos, Panagiotis E; Naemi, Roozbeh; Healy, Aoife; Gerth, Peter; Chockalingam, Nachiappan;	Subject specific optimisation of the stiffness of footwear material for maximum plantar pressure reduction	Annals of biomedical engineering	45		1929-1940	2017	Springer
1	NO	4. Not footwear fit related	GS4_63	Noguchi, Hiroshi; Oe, Makoto; Takehara, Kimie; Mori, Taketoshi; Sanada, Hiromi;	Reliability and validity of an on-site measurement and visualization system to measure plantar pressure and shear force in footwear for the education of diabetic patients	Journal of Japanese Society of Wound, Ostomy and Continence Management	19	3	327-335	2015	Japanese Society of Wound, Ostomy and Continense Management
1	NO	4. Not footwear fit related	GS4_64	Beach, Christopher; Cooper, Glen; Weightman, Andrew; Hodson-Tole, Emma F; Reeves, Neil D; Casson, Alexander J;	Monitoring of dynamic plantar foot temperatures in diabetes with personalised 3d-printed wearables	Sensors	21	5	1717	2021	MDPI
1	NO	5. Orthotic/insole rather than footwear	GS4_65	Tsung, BYS; Zhang, Ming; Mak, Arthur Fuk Tat; Wong, Margaret Wan Nar;	Effectiveness of insoles on plantar pressure redistribution	Journal of rehabilitation research and development	41	6A	767-774	2004	US Department of Veterans Affairs, Rehabilitation Research and Development …
1	NO	18. Not study e.g. guideline, article etc.	GS4_66	UniversitaČt, Heinrich Heine;	ERNST CHANTELAU	The Foot in Diabetes			131	2000	Wiley Online Library
1	NO	5. Orthotic/insole rather than footwear	GS4_67	Mueller, Michael J; Lott, Donovan J; Hastings, Mary K; Commean, Paul K; Smith, Kirk E; Pilgram, Thomas K;	Efficacy and mechanism of orthotic devices to unload metatarsal heads in people with diabetes and a history of plantar ulcers	Physical therapy	86	6	833-842	2006	American Physical Therapy Association
1	NO	3. Not footwear related	GS4_68	Arteaga-Marrero, Natalia; Bodson, Lucas Christian; Hernández, Abián; Villa, Enrique; Ruiz-Alzola, Juan;	Morphological foot model for temperature pattern analysis proposed for diabetic foot disorders	Applied Sciences	11	16	7396	2021	MDPI
1	NO	4. Not footwear fit related	GS4_69	Amemiya, Ayumi; Okonogi, Rena; Yamakawa, Hiroki; Susumu, Kaori; Jitsuishi, Tatsuya; Sugawara, Hisayoshi; Tanaka, Yuji L; Komiyama, Masatoshi; Mori, Taketoshi;	The external force associated with callus formation under the first metatarsal head is reduced by wearing rocker sole shoes	2017 39th Annual International Conference of the IEEE Engineering in Medicine and Biology Society (EMBC)			4487-4490	2017	IEEE
1	NO	5. Orthotic/insole rather than footwear	GS4_71	Nouman, Muhammad; Leelasamran, Wipawan; Chatpun, Surapong;	Effectiveness of total contact orthosis for plantar pressure redistribution in neuropathic diabetic patients during different walking activities	Foot & ankle international	38	8	901-908	2017	SAGE Publications Sage CA: Los Angeles, CA
1	NO	2. Not diabetes related	GS4_72	Bolton, Nicole R Mercer; Smith, Kirk E; Pilgram, Thomas K; Mueller, Michael J; Bae, Kyongtae T;	Computed tomography to visualize and quantify the plantar aponeurosis and flexor hallucis longus tendon in the diabetic foot	Clinical biomechanics	20	5	540-546	2005	Elsevier
1	NO	20. Biomechanics or gait related	GS4_73	Teymouri, Meghdad; Halabchi, Farzin; Mirshahi, Maryam; Mansournia, Mohammad Ali; Mousavi Ahranjani, Ali; Sadeghi, Amir;	Comparison of plantar pressure distribution between three different shoes and three common movements in futsal	PloS one	12	10	e0187359	2017	Public Library of Science San Francisco, CA USA
1	NO	5. Orthotic/insole rather than footwear	GS4_74	Chang, Min Cheol; Choo, Yoo Jin; Park, In Sik; Park, Myung Woo; Kim, Du Hwan;	Orthotic approach to prevention and management of diabetic foot: A narrative review	World Journal of Diabetes	13	11	912	2022	Baishideng Publishing Group Inc
1	NO	4. Not footwear fit related	GS4_76	Jarocki, Christine; Schmidt, Brian;	The Diabetic Foot Journal
1	NO	5. Orthotic/insole rather than footwear	GS4_77	Janisse, Dennis J; Janisse, Erick J;	Pedorthic and orthotic management of the diabetic foot	Foot and ankle clinics	11	4	717-734	2006	Elsevier
1	NO	4. Not footwear fit related	GS4_78	Lutjeboer, Thijs; Van Netten, Jaap J; Postema, Klaas; Hijmans, Juha M;	Validity and feasibility of a temperature sensor for measuring use and non-use of orthopaedic footwear	Journal of rehabilitation medicine	50	10	920-926	2018	FOUNDATION REHABILITATION INFORMATION
1	NO	7. Ulcer treatment: non-surgical	GS4_79	Mueller, Michael J; Smith, Kirk E; Commean, Paul K; Robertson, Douglas D; Johnson, Jeffrey E;	Use of computed tomography and plantar pressure measurement for management of neuropathic ulcers in patients with diabetes	Physical therapy	79	3	296-307	1999	Oxford University Press
1	NO	20. Biomechanics or gait related	GS4_80	Reddie, Madison; Frey, Daniel;	A Resource-Efficient Plantar Pressure Evaluation System for Diabetic Foot Risk Assessment	Diabetology	5	2	206-222	2024	Multidisciplinary Digital Publishing Institute
1	NO	5. Orthotic/insole rather than footwear	GS4_81	Collings, Richard; Freeman, Jennifer A; Latour, Jos; Vickery, Patricia Jane; Glasser, Sam; Lepesis, Vasileios; Enki, Doyo; Paton, Joanne;	INSoles To Ease Pressure (INSTEP) Study: a multicentre, randomised controlled feasibility study to compare the effectiveness of a novel instant optimised insole with a standard insole for people with diabetic neuropathy: a study protocol	BMJ open	9	3	e029185	2019	British Medical Journal Publishing Group
1	NO	18. Not study e.g. guideline, article etc.	GS4_83	Ogrin, R; Forgione, N;	Prevention, screening and referral of people with diabetes-related foot complications in primary care	Diabetes Prim. Care Australia	1		86-93	2016
1	NO	5. Orthotic/insole rather than footwear	GS4_85	Healy, Aoife; Dunning, Dave N; Chockalingam, Nachiappan;	Effect of insole material on lower limb kinematics and plantar pressures during treadmill walking	Prosthetics and orthotics international	36	1	53-62	2012	SAGE Publications Sage UK: London, England
1	NO	5. Orthotic/insole rather than footwear	GS4_86	Shaulian, Hadar; Gefen, Amit; Biton, Hen; Wolf, Alon;	Graded stiffness offloading insoles better redistribute heel plantar pressure to protect the diabetic neuropathic foot	Gait & Posture	101		28-34	2023	Elsevier
1	NO	4. Not footwear fit related	GS4_87	Brown, David; Wertsch, Jacqueline J; Harris, Gerald F; Klein, John; Janisse, Dennis;	Effect of rocker soles on plantar pressures	Archives of physical medicine and rehabilitation	85	1	81-86	2004	Elsevier
1	NO	20. Biomechanics or gait related	GS4_88	Walker, Steven C; Helm, Phala A; Lavery, Lawrence A;	Gait pattern alteration by functional sensory substitution in healthy subjects and in diabetic subjects with peripheral neuropathy	Archives of physical medicine and rehabilitation	78	8	853-856	1997	Elsevier
1	NO	3. Not footwear related	GS4_89	Adeyemi, Taiwo Maxwell; Olatunji, Tomi Lois; Adetunji, Ademola Emmanuel; Rehal, Satwinder;	Knowledge, practice and attitude towards foot ulcers and foot care among adults living with diabetes in Tobago: A qualitative study	International Journal of Environmental Research and Public Health	18	15	8021	2021	MDPI
1	NO	2. Not diabetes related	GS4_90	Boettger, Ryan; Duke, Nicholas; Violand, Melanie;	Comparison of Plantar Pressures Between Upright and Recumbent Stationary Bicycles	The Journal for Nurse Practitioners	17	8	979-982	2021	Elsevier
1	NO	2. Not diabetes related	GS4_91	Leipert, Martin; Herl, Gabriel; Stebani, Jannik; Zabler, Simon; Maier, Andreas;	Three-Step Volumetric Segmentation for Automated Shoe Fitting	Proc. 12th Conference on Industrial Computed Tomography (iCT)	27		2024-10-01	2022
1	NO	20. Biomechanics or gait related	GS4_92	SANGHAN, Suwaporn; LEELASAMRAN, Wipawan; CHATPUN, Surapong;	Imbalanced gait characteristics based on plantar pressure assessment in patients with hemiplegia	Walailak Journal of Science and Technology (WJST)	12	7	595-603	2015
1	NO	5. Orthotic/insole rather than footwear	GS4_93	Nouman, Muhammad;	Effects of Total Contact Orthosis on the Plantar Pressure during Walking Activities for Diabetic Foot
1	NO	20. Biomechanics or gait related	GS4_94	Tian, Tian; Wang, Cheng; Xu, Yuan; Bai, Yuzhi; Wang, Jing; Long, Zhou; Wang, Xiangdong; Zhou, Lichun;	A Wearable Gait Analysis System Used in Type 2 Diabetes Mellitus Patients: A Case–Control Study	Diabetes, Metabolic Syndrome and Obesity			1799-1808	2021	Taylor & Francis
1	NO	3. Not footwear related	GS4_95	Naemi, Roozbeh; Chockalingam, Nachiappan; Lutale, Janet K; Abbas, Zulfiqarali G;	What characteristics are most important in stratifying patients into groups with different risk of diabetic foot ulceration?	Journal of Diabetes Investigation				2024	Wiley Online Library
1	NO	5. Orthotic/insole rather than footwear	GS4_96	Arafsha, Faisal; Hanna, Christina; Aboualmagd, Ahmed; Fraser, Sarah; El Saddik, Abdulmotaleb;	Instrumented wireless smartinsole system for mobile gait analysis: a validation pilot study with tekscan strideway	Journal of Sensor and Actuator Networks	7	3	36	2018	MDPI
1	NO	9. Textbook - non-relevant	GS4_97	Bal, Arun;	Diabetic Foot-ECAB					2012	Elsevier Health Sciences
1	NO	20. Biomechanics or gait related	GS4_98	Philippart, Wieke; Bus, Sicco; van Dieën, Jaap H;	The Effects of 3D-Printed Silicone Midsole Design on Gait Biomechanics	Available at SSRN 4156115
1	NO	18. Not study e.g. guideline, article etc.	GS4_99	Rajguru, Pooja; Miller, John; Postema, Klaas; Armstrong, David G;	Diabetic foot: primary prevention and the patient in remission
1	NO	4. Not footwear fit related	GS4_100	Pitei, Daniela L; Lord, Marilyn; Foster, Alethea; Wilson, Sally; Watkins, Peter J; Edmonds, Michael E;	Plantar pressures are elevated in the neuroischemic and the neuropathic diabetic foot.	Diabetes Care	22	12	1966-1970	1999	Am Diabetes Assoc
1	NO	4. Not footwear fit related	GS4_101	Qiu, Xuan; Tian, De-Hu; Han, Chang-Ling; Chen, Wei; Wang, Zhan-Jian; Mu, Zhen-Yun; Li, Xu; Liu, Kuan-Zhi;	Risk factors correlated with plantar pressure in Chinese patients with type 2 diabetes	Diabetes Technology & Therapeutics	15	12	1025-1032	2013	Mary Ann Liebert, Inc. 140 Huguenot Street, 3rd Floor New Rochelle, NY 10801 USA
1	NO	5. Orthotic/insole rather than footwear	GS4_102	Muir, Brittney C; Li, Jing-Sheng; Hudak, Yuri F; Kaufman, G Eli; Cullum, Scott; Aubin, Patrick M;	Evaluation of novel plantar pressure-based 3-dimensional printed accommodative insoles-a feasibility study	Clinical Biomechanics	98		105739	2022	Elsevier
1	NO	5. Orthotic/insole rather than footwear	GS4_103	Thimabut, Wachirayongyot; Thimabut, Natapatchakrid; Peng, Liang; Hou, Zeng-Guang;	30-day and lasting impacts on utilizing a novel orthotic insole for tactile stimulation in diabetic peripheral neuropathy: a double-blind, randomized, sham-controlled trial					2024
1	YES		GS4_104	Tsuruoka, Kahori; Oe, Makoto; Minematsu, Takeo; Tomida, Sanai; Ohashi, Yumiko; Shimojima, Yuko; Mori, Yukie; Nitta, Shiori; Qin, Qi; Abe, Masatoshi;	Skin characteristics associated with foot callus in people with diabetes: A cross-sectional study focused on desmocollin1 in corneocytes	Journal of Tissue Viability	29	4	291-296	2020	Elsevier
1	NO	16. Not footwear fit width related	GS4_105	Qin, Qi; Oe, Makoto; Ohashi, Yumiko; Shimojima, Yuko; Imafuku, Mikie; Dai, Misako; Nakagami, Gojiro; Yamauchi, Toshimasa; Yeo, SeonAe; Sanada, Hiromi;	Factors associated with the local increase of skin temperature,‘Hotspot,’of callus in diabetic foot: a cross-sectional study	Journal of Diabetes Science and Technology	16	5	1174-1182	2022	SAGE Publications Sage CA: Los Angeles, CA
1	NO	20. Biomechanics or gait related	GS4_106	Shaw, Jonathan Edward;	Diabetic neuropathy-epidemiology, foot biomechanics and gustatory sweating					1999	The University of Manchester (United Kingdom)
1	NO	5. Orthotic/insole rather than footwear	GS4_107	Bottomley, Jennifer M;	Footwear: Foundation for lower extremity orthoses	Orthotics and Prosthetics in Rehabilitation, 3rd ed.; Lusardi, M., Jorge, M., Nielsen, C., Eds			161-180	2012
1	NO	4. Not footwear fit related	GS4_108	Maluf, Katrina S; Morley Jr, Robert E; Richter, Edward J; Klaesner, Joseph W; Mueller, Michael J;	Foot pressures during level walking are strongly associated with pressures during other ambulatory activities in subjects with diabetic neuropathy	Archives of physical medicine and rehabilitation	85	2	253-260	2004	Elsevier
1	NO	4. Not footwear fit related	GS4_109	Zipfel, B;	The wounded forefoot–an evolutionary perspective	Wound Healing Southern Africa	14	1	28-31	2021	Medpharm Publications
1	NO	2. Not diabetes related	GS4_111	Jones, Alexander D; Crossland, Sarah; Nixon, Jane E; Siddle, Heidi J; Culmer, Peter R; Russell, David A;	A cross sectional pilot study utilising STrain Analysis and Mapping of the Plantar Surface (STAMPS) to measure plantar load characteristics within a healthy population	Gait & Posture	113		246-251	2024	Elsevier
1	NO	11. Charcot - treatment non-surgical	GS4_112	Hatem, Mohamed Abdulhameed;	A Unique Way to Treat Charcot Foot with Non-Healing Ulcer Secondary to Morbid Obesity Related Uncontrolled Diabetes–A Case Report	Bahrain Medical Bulletin	43	3		2021
1	NO	20. Biomechanics or gait related	GS4_113	Yıldırım, Meriç; Gelecek, Nihal; Demirbüken, İlkşan; Akarsu, Mesut;	Plantar pressure distribution patterns during gait in patients with liver cirrhosis	Journal of Exercise Therapy and Rehabilitation	3	2	53-59	2016	Yavuz YAKUT
1	NO	20. Biomechanics or gait related	GS4_114	Trudeau, Matthieu B; Von Tscharner, VINZENZ; Vienneau, Jordyn; Hoerzer, Stefan; Nigg, Benno M;	Assessing footwear effects from principal features of plantar loading during running	Medicine and Science in Sports and Exercise	47	9	1988-1996	2015
1	NO	4. Not footwear fit related	GS4_115	Jones, Alexander D; Crossland, Sarah R; Nixon, Jane E; Siddle, Heidi J; Russell, David A; Culmer, Peter R;	STrain Analysis and Mapping of the Plantar Surface (STAMPS): A novel technique of plantar load analysis during gait	Proceedings of the Institution of Mechanical Engineers, Part H: Journal of Engineering in Medicine	237	7	841-854	2023	SAGE Publications Sage UK: London, England
1	NO	5. Orthotic/insole rather than footwear	GS4_116	Kang, Lu-Ping; Gong, Tai-Sheng;	Design of 3D printed pressure-reducing insoles based on changes in parameters of lattice structure	Advances in Mechanical Engineering	15	12	16878132231216609	2023	SAGE Publications Sage UK: London, England
1	NO	7. Ulcer treatment: non-surgical	GS4_117	Dhalla, Raja; Johnson, Jeffrey E; Engsberg, Jack;	Can the use of a terminal device augment plantar pressure reduction with a total contact cast?	Foot & ankle international	24	6	500-505	2003	SAGE Publications Sage CA: Los Angeles, CA
1	NO	14. Review - non-relevant	GS4_118	Alshammari, Layla; O’Halloran, Peter; McSorley, Oonagh; Doherty, Julie; Noble, Helen;	Health education programmes to improve foot self-care knowledge and behaviour among older people with end-stage kidney disease (ESKD) receiving haemodialysis (a systematic review)	Healthcare	10	6	1143	2022	MDPI
1	NO	18. Not study e.g. guideline, article etc.	GS4_119	Jarrett, Beth D;	Shoes & podiatry. Diabetic shoes and hosiery: an overview.	Podiatry Management	25	8		2006
1	NO	2. Not diabetes related	GS4_120	Hutchins, Stephen William; Lawrence, Gwen; Blair, Stephen; Aksenov, Andrey; Jones, Richard;	Use of a three-curved rocker sole shoe modification to improve intermittent claudication calf pain—a pilot study	Journal of Vascular Nursing	30	1	2020-11-01	2012	Elsevier
1	NO	11. Charcot - treatment non-surgical	GS4_121	Sinacore, David R; Smith, Kirk E; Bohnert, Kathryn L; Gutekunst, David J; Johnson, Jeffrey E; Strube, Michael J;	Accelerated Cortical Osteolysis of Metatarsals in Charcot Neuroarthropathy: A Cross Sectional Observational Study	Journal of Bone and Mineral Research Plus	3	12	e10243	2019	John Wiley & Sons, Inc. Hoboken, USA
1	NO	18. Not study e.g. guideline, article etc.	GS4_122	Menz, Hylton B; Frescos, Nicoletta; Munteanu, Shannon E;	Effectiveness of off-the-shelf footwear in reducing foot pain in Australian Department of Veterans’ Affairs recipients not eligible for medical grade footwear: study protocol for a randomized controlled trial	Trials	14		2024-09-01	2013	Springer
1	NO	7. Ulcer treatment: non-surgical	GS4_123	Sinacore, David R; Hastings, Mary K; Bohnert, Kathryn L; Strube, Michael J; Gutekunst, David J; Johnson, Jeffrey E;	Immobilization-induced osteolysis and recovery in neuropathic foot impairments	Bone	105		237-244	2017	Elsevier
1	NO	3. Not footwear related	GS4_124	Gohil, Krishna; Haddington, Nick; Chadwick, Paul;	Made Easy: Foot care and skin integrity
1	NO	2. Not diabetes related	GS4_125	Wong, Pui-lam; Chamari, Karim; Wisløff, Ulrik; Hong, Youlian;	Higher plantar pressure on the medial side in four soccer-related movements	British journal of sports medicine	41	2	93-100	2007	British Association of Sport and Excercise Medicine
1	NO	18. Not study e.g. guideline, article etc.	GS4_126	DiPreta, John A;	Outpatient assessment and management of the diabetic foot	Medical Clinics	98	2	353-373	2014	Elsevier
1	NO	7. Ulcer treatment: non-surgical	GS4_127	Dragoi, Iulia Iovanca; Popescu, Florina Georgeta; Bowling, Frank L; Bondor, Cosmina Ioana; Ionac, Mihai;	Patients’ Buying Behavior for Non-Reimbursed Off-Loading Devices Used in Diabetic Foot Ulcer Treatment—An Observational Study during COVID-19 Pandemic from a Romanian Physical Therapy Unit	Journal of Clinical Medicine	12	20	6516	2023	MDPI
1	NO	4. Not footwear fit related	GS4_128	Idris, MA; Osman, OS; Salah, SE; Latif, MA; Almobarak, AO; Badi, S; Ahmed, M; Ahmed, MH;	Knowledge, practice and attitude towards foot care among adults living with diabetes in Gadarif State, Eastern Sudan: Cross-sectional study	Ethics, Medicine and Public Health	28		100898	2023	Elsevier
1	NO	20. Biomechanics or gait related	GS4_129	Jonely, Holly; Brismée, Jean-Michel; Sizer Jr, Phillip S; James, C Roger;	Relationships between clinical measures of static foot posture and plantar pressure during static standing and walking	Clinical Biomechanics	26	8	873-879	2011	Elsevier
1	NO	5. Orthotic/insole rather than footwear	GS4_130	Choi, Jungkyu; Jung, Ji-Yong; Kim, Hwa-In; Won, Yonggwan; Kim, Jung-Ja;	Biomechanical analysis of the custom made insoles on gait of pes cavus patients	Age (years)	22		0.08
1	NO	5. Orthotic/insole rather than footwear	GS4_131	Beach, Christopher;	A flexible temperature sensing insole for diabetic foot ulcer monitoring with an investigation into the self powering of wearables via energy harvesting					2020	The University of Manchester (United Kingdom)
1	NO	16. Not footwear fit width related	GS4_133	Takano, Manabu; Noguchi, Hiroshi; Oe, Makoto; Sanada, Hiromi; Mori, Taketoshi;	Development and evaluation of a system to assess the effect of footwear on the in shoe plantar pressure and shear during gait	ROBOMECH Journal	1		2013-01-01	2014	Springer
1	NO	7. Ulcer treatment: non-surgical	GS4_135	van Netten, Jaap J; van Baal, Jeff G; Bril, Adriaan; Wissink, Marieke; Bus, Sicco A;	An exploratory study on differences in cumulative plantar tissue stress between healing and non-healing plantar neuropathic diabetic foot ulcers	Clinical biomechanics	53		86-92	2018	Elsevier
1	NO	7. Ulcer treatment: non-surgical	GS4_136	Shaw, Jonathan E; Hsi, Wei-Li; Ulbrecht, Jan S; Norkitis, Arleen; Becker, Mary B; Cavanagh, Peter R;	The mechanism of plantar unloading in total contact casts: implications for design and clinical use	Foot & ankle international	18	12	809-817	1997	SAGE Publications Sage CA: Los Angeles, CA
1	NO	4. Not footwear fit related	GS4_138	Kelechi, Teresa J; Lukacs, Karen S;	Intrapreneurial nursing: the comprehensive lower extremity assessment form	Clinical Nurse Specialist	10	6	266-274	1996	LWW
1	NO	3. Not footwear related	GS4_139	Dales, Jolyon; Ahsan, Masato; Gregory, Rob; Kong, Marie-France;	Co-existence of type 1 diabetes and monogenic diabetes in one family: getting the diagnosis right	British Journal of Diabetes	24	1	108-110	2024
1	NO	3. Not footwear related	GS4_140	Ballaji, Hattan K; Correia, Ricardo; Liu, Chong; Korposh, Serhiy; Hayes-Gill, Barrie R; Musgrove, Alison; Morgan, Stephen P;	Optical fibre sensor for capillary refill time and contact pressure measurements under the foot	Sensors	21	18	6072	2021	MDPI
1	NO	3. Not footwear related	GS4_141	Lucangeli, Leandro; D'Angelantonio, Emanuele; Camomilla, Valentina; Pallotti, Antonio;	SISTINE: Sensorized socks for telemonitoring of vascular disease patients	2021 IEEE International Workshop on Metrology for Industry 4.0 & IoT (MetroInd4. 0&IoT)			192-197	2021	IEEE
1	NO	14. Review - non-relevant	GS4_142	Kasiya, Marianne M; Mang’anda, Grieves D; Heyes, Sue; Kachapila, Rejoice; Kaduya, Lydia; Chilamba, Joy; Goodson, Patrick; Chalulu, Kondwani; Allain, Theresa J;	The challenge of diabetic foot care: Review of the literature and experience at Queen Elizabeth Central Hospital in Blantyre, Malawi	Malawi Medical Journal	29	2	218-223	2017
1	NO	4. Not footwear fit related	GS4_143	Hillebrandt, David; Gurtoo, Anil; Kupper, Thomas; Richards, Paul; Schöffl, Volker; Shah, Pankaj; van der Spek, Rianne; Wallis, Nikki; Milledge, Jim;	UIAA Medical Commission recommendations for mountaineers, hillwalkers, trekkers, and rock and ice climbers with diabetes	High Altitude Medicine & Biology	24	2	110-126	2023	Mary Ann Liebert, Inc., publishers 140 Huguenot Street, 3rd Floor New …
1	NO	2. Not diabetes related	GS4_145	Crossland, Sarah R; Siddle, Heidi J; Culmer, Peter; Brockett, Claire L;	A plantar surface shear strain methodology utilising Digital Image Correlation	journal of the mechanical behavior of biomedical materials	136		105482	2022	Elsevier
1	NO	5. Orthotic/insole rather than footwear	GS4_146	Wang, L; Jones, D; Jones, A;	A Portable Insole System to Simultaneously Measure Plantar Pressure and	Graham orcid iconORCID: 0000-0003				2022
1	NO	4. Not footwear fit related	GS4_147	Ramírez Bautista, Julian Andres;	Expert system to support the detection of human footprint alterations
1	NO	4. Not footwear fit related	GS4_148	López-Moral, Mateo; Molines-Barroso, Raúl J; García-Álvarez, Yolanda; Sanz-Corbalán, Irene; Tardáguila-García, Aroa; Lázaro-Martínez, José Luis;	Safety and Efficacy of Several Versus Isolated Prophylactic Flexor Tenotomies in Diabetes Patients: A 1-Year Prospective Study	Journal of Clinical Medicine	11	14	4093	2022	MDPI
1	NO	3. Not footwear related	GS4_149	Naccache, Deeb D; Nseir, William B; Herskovitz, Moshe Z; Khamaisi, Mogher H;	Diabetic neuropathic cachexia: a case report	Journal of Medical Case Reports	8		2024-05-01	2014	Springer
1	NO	5. Orthotic/insole rather than footwear	GS4_150	Over, OMON;	Individually optimized rocker profile and self-adapting insole to reduce the plantar peak pressure in Diabetic patients with loss of protective sensation
1	NO	18. Not study e.g. guideline, article etc.	GS4_151	Mueller, Michael J; Sinacore, David R;	Rehabilitation factors following transmetatarsal amputation	Physical therapy	74	11	1027-1033	1994	Oxford University Press
1	NO	4. Not footwear fit related	GS4_152	Lauterbach, S; Kostev, K; Kohlmann, T;	Diabetic Foot Syndrome Prophylaxis is Inadequate due to Deficient Eelevant Patient Knowledge, Inappropriate Foot Care Practices, and Inadequately Conducted Preventive Measures	Primary Health Care: Open Access	1	103	2167-1079.1000103	2011
1	NO	4. Not footwear fit related	GS4_153	Siddle, Heidi; Hendry, Gordon;	Foot health management	The Foot and Ankle in Rheumatology			186	2019	Oxford University Press
1	NO	4. Not footwear fit related	GS4_154	Maier, Christoph; Carvalho, Davide;	Validation and Reliability of the Portuguese Version of the Michigan Neuropathy Screening Instrument					2016
1	NO	2. Not diabetes related	GS4_155	Yu, Fei; Bilberg, Arne; Xiao, Lin; Yderstraede, Knud Bonnet;	Foot edema simulation and monitoring using dielectric electro-active polymer sensors	Sensors and Actuators A: Physical	225		33-40	2015	Elsevier
1	NO	18. Not study e.g. guideline, article etc.	GS4_156	Belle, Olivia;	Want an Easy Method to Dispense Shoes? Try Dr. Sam's Diabetic Shoe Program!	Podiatry Management	24	3		2005
1	NO	5. Orthotic/insole rather than footwear	GS4_157	Feamster, Laura Catherine;	Exploratory Design and Evaluation of a Biomimetic Hybrid Prosthetic-Orthotic Intervention for Amputations of the Great Toe					2020	University of Colorado at Denver
1	NO	3. Not footwear related	GS4_158	Lucangeli, Leandro; D'Angelantonio, Emanuele; Camomilla, Valentina; Pallotti, Antonio;	SISTINE 2.0: Sensorized socks for postural telemonitoring	2022 IEEE International Workshop on Metrology for Industry 4.0 & IoT (MetroInd4. 0&IoT)			283-288	2022	IEEE
1	NO	3. Not footwear related	GS4_160	Obia, Onyebuchi; Meloh, Nsanowaji Isaac; Obia, Udodiri; Reuben, Edith;	Body Weight Perception and its Relationship with Anthropometric Indices of Undergraduate Students in Port Harcourt, Nigeria	International Journal of Health Sciences	7	1	14-26	2024	CARI Journals Limited
1	NO	4. Not footwear fit related	GS4_161	García, Caleb Araguas; Soler, Francisco Corbi;	Plantar hyperkeratotic patterns in older patients	International Journal of Gerontology	11	4	239-243	2017	Elsevier
1	NO	4. Not footwear fit related	GS4_162	Bril, Andrés Igor Tkachenko;	Evaluation of the feasibility and acceptance of a partial weight-bearing supporting biofeedback system					2017	Masters Thesis. University of Applied Sciences Technikum Wien
1	NO	20. Biomechanics or gait related	GS4_163	Dai, Yanning; Xie, Yuedong; Chen, Junliang; Kang, Shuaibo; Xu, Lijun; Gao, Shuo;	A lamination-based piezoelectric insole gait analysis system for massive production for Internet-of-health things	International Journal of Distributed Sensor Networks	16	3	1550147720905431	2020	SAGE Publications Sage UK: London, England
1	NO	5. Orthotic/insole rather than footwear	GS4_164	Cristiani, Andrea M; Bertolotti, Gian Mario; Marenzi, Elisa; Ramat, Stefano;	An instrumented insole for long term monitoring movement, comfort, and ergonomics	IEEE Sensors Journal	14	5	1564-1572	2014	IEEE
1	NO	4. Not footwear fit related	GS4_165	Ahanchian, Nafiseh; Nester, Christopher J; Howard, David; Ren, Lei; Parker, Daniel;	Estimating the material properties of heel pad sub-layers using inverse Finite Element Analysis	Medical engineering & physics	40		2019-11-01	2017	Elsevier
1	NO	2. Not diabetes related	GS4_166	Jones, Alexander David; Crossland, Sarah; Nixon, Jane; Siddle, Heidi; Culmer, Peter; Russell, David Alexander;	Utilising Strain Analysis and Mapping of the Plantar Surface (Stamps) to Measure Plantar Load Characteristics within a Healthy Population	Available at SSRN 4752977
1	NO	18. Not study e.g. guideline, article etc.	GS4_167	KAYMAZ, Serdar; UYAR KÖYLÜ, Sinem; KAYMAZ, Tuğba İKİZ; AYKAN, Sanem Aslıhan;	The Validity and Reliability of the Turkish Version of the Toronto Clinical Scoring System.	Journal of Physical Medicine & Rehabilitation Sciences	22	2		2019
1	NO	2. Not diabetes related	GS4_168	Palomo-López, Patricia; Becerro-de-Bengoa-Vallejo, Ricardo; Losa-Iglesias, Marta Elena; Rodríguez-Sanz, David; Calvo-Lobo, César; López-López, Daniel;	Footwear used by older people and a history of hyperkeratotic lesions on the foot: a prospective observational study	Medicine	96	15	e6623	2017	LWW
1	NO	3. Not footwear related	GS4_170	Zhu, Yue-Liang; He, Xiao-Qing; Wang, Yi; Lv, Qian; Fan, Xin-Yv; Xu, Yong-Qing;	Traumatic forefoot reconstructions with free perforator flaps	The Journal of Foot and Ankle Surgery	54	6	1025-1030	2015	Elsevier
1	NO	3. Not footwear related	GS4_171	Sumpio, Brandon J; Veves, Aristidis;	Pathophysiology of Microvascular Disease in Diabetes	The Diabetic Foot: Medical and Surgical Management			185-197	2024	Springer
1	NO	18. Not study e.g. guideline, article etc.	GS4_173	Kesselaman, Paul;	The Therapeutic Shoe Bill (TSB) 2007.	Podiatry Management	26	8		2007
1	NO	3. Not footwear related	GS4_174	Hanley, Neil A;	17 Endocrine Disorders t hat Cause Diabetes
1	NO	3. Not footwear related	GS4_175	Sánchez García, Julio;	Temporary shift in vibrotactile perception threshold of hand and foot					2023
1	NO	5. Orthotic/insole rather than footwear	GS4_176	Root, Jeffrey A;	A New Approach to Classifying Foot Orthoses.	Podiatry Management	27	7		2008
1	NO	18. Not study e.g. guideline, article etc.	GS4_177	White, Josh;	The Medicare Therapeutic Shoe Program: New Challenges, New Opportunities: Using therapeutic footwear, PQRI and the comprehensive diabetic foot evaluation can increase practice revenue and reduce the overall cost of patient care.	Podiatry Management	29	8		2010
1	NO	5. Orthotic/insole rather than footwear	GS4_178	Orthoses, Foot;	Orthoses in Rehabilitation	Orthotics and Prosthetics in Rehabilitation			181	2012	Elsevier Health Sciences
1	NO	3. Not footwear related	GS4_179	Jennings, Rachel E; Hanley, Neil A;	Endocrine Disorders that Cause Diabetes	Textbook of Diabetes			272-290	2017	Wiley Online Library
1	NO	3. Not footwear related	GS4_180	Reasner, Charles;	The Metabolic Syndrome: 2009	Comprehensive Cardiovascular Medicine in the Primary Care Setting			137-163	2011	Springer
1	NO	3. Not footwear related	GS4_181	Reasner, Charles;	The Metabolic Syndrome: Identification and Management of the Patient at High Risk for Cardiovascular Disease	Comprehensive Management of High Risk Cardiovascular Patients			435-466	2016	CRC Press
1	NO	3. Not footwear related	GS4_182	Reasner, Charles;	11The Metabolic Syndrome: Identification and Management of the Patient at High Risk for Cardiovascular Disease	Comprehensive Management of High Risk Cardiovascular Patients	57		409	2016	CRC Press
1	NO	2. Not diabetes related	GS4_183	Loaiciga, Francisco; Mackey, Regina;	Management of Musculoskeletal Pain in Older Adults with Dementia	Dementia and Chronic Disease: Management of Comorbid Medical Conditions			127-151	2020	Springer
1	NO	2. Not diabetes related	GS4_184	der Genitalorgane, III Erkrankungen;	Dysregulation of the Immune System						Springer
1	NO	18. Not study e.g. guideline, article etc.	GS4_185	Miloro, Michael; Basi, David; Halpern, Leslie; Kang, David;	Patient assessment	Journal of Oral and Maxillofacial Surgery	75	8	e12-e33	2017	Elsevier
1	NO	2. Not diabetes related	GS4_186	Norcross, John C; Hogan, Thomas P; Koocher, Gerald P;	Clinician's guide to evidence based practices: Mental health and the addictions					2008	Oxford University Press
1	NO	1. Non-English language	GS4_187	Morbach, Stephan; Müller, E; Reike, H; Risse, A; Rümenapf, G; Spraul, M;	Diagnostik, Therapie, Verlaufskontrolle und Prävention des diabetischen Fußsyndroms	Diabetologie und Stoffwechsel	4	05	301-325	2009	© Georg Thieme Verlag KG Stuttgart˙ New York
1	NO	1. Non-English language	GS4_188	Pohja, Sonja;	Terveiden iäkkäiden jalkaterveys: jalkavaivat ja jalkojenhoito: kuvaileva kirjallisuuskatsaus					2018	Tampereen ammattikorkeakoulu
1	NO	1. Non-English language	GS4_189	Pohja, Sonja;	Terveiden iäkkäiden jalkaterveys: jalkavaivat ja jalkojenhoito
1	NO	1. Non-English language	GS4_190	Orduna Erbetta, Guillermina;	Nuevas perspectivas en la evaluación de la calidad ósea mediante Densitometría 3D y Microindentación por Impacto					2020
1	NO	1. Non-English language	GS4_191	YÜRÜMEZ, DR BÜŞRA;	DİABETES MELLİTUS’TA AYAK TENDONLARINDAKİ DEĞİŞİKLİKLERİN DEĞERLENDİRİLMESİ					2018
1	NO	1. Non-English language	GS4_192	Hedbávná, Kateřina;	Analýza obouvání a zdravotního stavu nohou diabetiků v Číně					2006	Univerzita Tomáše Bati ve Zlíně
1	NO	1. Non-English language	GS4_193	Berna Gascón, José Antonio;	Respuestas y adaptaciones de la huella plantar en fútbol y fútbol sala en alto rendimiento					2017
1	NO	7. Ulcer treatment: non-surgical	SC3_1	Huang H.; Xin R.; Li X.; Zhang X.; Chen Z.; Zhu Q.; Tai Z.; Bao L.	Physical therapy in diabetic foot ulcer: Research progress and clinical application	International Wound Journal	20	8	3417	2023
1	NO	3. Not footwear related	SC3_2	Gür V.; Yapici F.; Küçük U.; Subaşi İ.Ö.; Gökgöz M.B.; Karaköse R.; Koçkara N.	Patients with Achilles Tendon Rupture Are Prone to Develop Ventricular Arrhythmia	Journal of Clinical Medicine	12	10		2023
1	NO	4. Not footwear fit related	SC3_3	Mishra R.K.; Hamad A.; Ibrahim R.; Mathew M.; Talal T.; Al-Ali F.; Park C.; Davuluri V.; Fernando M.E.; Najafi B.	Objective assessment of mobility among adults with diabetes and end-stage renal disease using walking aid: A cross-sectional cohort study	Clinical Biomechanics	107			2023
1	NO	2. Not diabetes related	SC3_4	Wu K.-W.; Yu C.-H.; Huang T.-H.; Lu S.-H.; Tsai Y.-L.; Wang T.-M.; Lu T.-W.	Children with Duchenne muscular dystrophy display specific kinematic strategies during obstacle-crossing	Scientific Reports	13	1		2023
1	NO	2. Not diabetes related	SC3_5	Marriott K.A.; Birmingham T.B.	Fundamentals of osteoarthritis. Rehabilitation: Exercise, diet, biomechanics, and physical therapist-delivered interventions	Osteoarthritis and Cartilage	31	10	1312	2023
1	NO	7. Ulcer treatment: non-surgical	SC3_6	Wang C.; Shirzaei Sani E.; Gao W.	Wearable Bioelectronics for Chronic Wound Management	Advanced Functional Materials	32	17		2022
1	NO	9. Textbook - non-relevant	SC3_7	Dutton J.J.	Atlas of Clinical and Surgical Orbital Anatomy, Thrid Edition	Atlas of Clinical and Surgical Orbital Anatomy, Thrid Edition			1	2023
1	NO	2. Not diabetes related	SC3_8	Perdigones F.; Quero J.M.	Printed Circuit Boards: The Layers’ Functions for Electronic and Biomedical Engineering	Micromachines	13	3		2022
1	NO	2. Not diabetes related	SC3_9	Parvez M.S.; Saha P.	A combined approach of design for Six Sigma, generic product development process and ergonomics-safety philosophy to reduce musculoskeletal disorder problems	International Journal of Lean Six Sigma				2024
1	NO	20. Biomechanics or gait related	SC3_10	Yamasaki H.; Abe Y.; Mima S.; Bando M.; Nagasaka S.; Yamashita Y.; Mineda K.; Kuroda A.; Matsuhisa M.; Takaiwa M.; Hashimoto I.	Effect of joint limitation and balance control on gait changes in diabetic peripheral neuropathy	Diabetology International	14	4	390	2023
1	NO	2. Not diabetes related	SC3_11	Blouin C.; Genet F.; Denormandie P.; Graff W.; Perrier A.	Development of a preoperative questionnaire to improve satisfaction with hallux valgus repair: A Delphi study	PLoS ONE	17	2024-10-10		2022
1	NO	19. Not foot ulcer related	SC3_12	Hemmati F.; Karimi M.T.; Hosseini S.I.; Mardani M.A.; Fadayevatan R.	The effect of toe-only rocker sole shoes on gait variability of the elderly	Medical and Biological Engineering and Computing	60	9	2493	2022
1	NO	4. Not footwear fit related	SC3_13	Abbas A.; Anas M.S.; Ashraf W.; Awais H.; Khan T.; Shabbir O.; Aloufi M.	Thermal microclimate investigation of smart knitted shoe soles for pressure sensing applications: a promising methodology for tailorable attributes	Textile Research Journal				2024
1	NO	20. Biomechanics or gait related	SC3_14	Mate K.K.V.; Abou-Sharkh A.; Mansoubi M.; Alosaimi A.; Dawes H.; Michael W.; Stanwood O.; Harding S.; Gorenko D.; Mayo N.E.	Evidence for the Efficacy of Commercially Available Wearable Biofeedback Gait Devices: Consumer-Centered Review	JMIR Rehabilitation and Assistive Technologies	10			2023
1	NO	14. Review - non-relevant	SC3_15	Barsotti E.; Goodman B.; Samuelson R.; Carvour M.L.	A Scoping Review of Wearable Technologies for Use in Individuals With Intellectual Disabilities and Diabetic Peripheral Neuropathy	Journal of Diabetes Science and Technology				2024
1	NO	2. Not diabetes related	SC3_16	Vishnoi N.; Thusu A.; Kaushik H.; Ezhilarasan G.; Gopi A.; Kalnawat A.	COVID Safety Compliance Detection to Determine Locations with High Probability of Spread of Infection	Smart Technologies in Healthcare Management: Pioneering Trends and Applications			217	2024
1	NO	4. Not footwear fit related	SC3_18	Duah J.A.; Lee K.-S.; Kim B.-G.	A Self-Powered Wireless Temperature Sensor Platform for Foot Ulceration Monitoring	Sensors	24	20		2024
1	NO	2. Not diabetes related	SC3_19	Jiao Y.; Džeroski S.; Jurca A.	Analysis of hallux valgus angles automatically extracted from 3D foot scans taken in North America, Europe, and Asia	Ergonomics	66	8	1164	2023
1	NO	19. Not foot ulcer related	SC3_20	Rafiq R.B.; Hoque K.M.; Kabir M.A.; Ahmed S.; Laird C.	OptiFit: Computer-Vision-Based Smartphone Application to Measure the Foot from Images and 3D Scans	Sensors	22	23		2022
1	NO	2. Not diabetes related	SC3_21	Kreter N.; Lybbert C.; Gordon K.E.; Fino P.C.	The effects of physical and temporal certainty on human locomotion with discrete underfoot perturbations	Journal of Experimental Biology	225	19		2022
1	NO	2. Not diabetes related	SC3_22	Ali M.F.M.; Ahmad N.I.; Yaakub N.	Innovative 3D-Printed Shoe Insole Design for Youth with Flat Feet	Lecture Notes in Bioengineering			297	2024
1	NO	2. Not diabetes related	SC3_23	Kim I.-J.; Hegazy F.	Enhancing Footwear Safety for Fall Prevention in Older Adults: A Comprehensive Review of Design Features	Annals of Geriatric Medicine and Research	28	2	121	2024
1	NO	2. Not diabetes related	SC3_24	Gupta S.; Chatterjee S.; Malviya A.; Singh G.; Chanda A.	A Novel Computational Model for Traction Performance Characterization of Footwear Outsoles with Horizontal Tread Channels	Computation	11	2		2023
1	NO	2. Not diabetes related	SC3_25	Wan D.-P.; Bao H.-L.; Wang J.-P.; Wei J.; Ma J.-B.; Yao S.-X.; Xu C.	Plantar Pressure Distribution and Posture Balance During Walking in Individuals with Unilateral Chronic Ankle Instability: An Observational Study	Medical Science Monitor	29			2023
1	NO	2. Not diabetes related	SC3_26	Gimunova M.; Kolařova K.; Vodička T.; Bozděch M.; Zvonař M.	How barefoot and conventional shoes affect the foot and gait characteristics in toddlers	PLoS ONE	17	2024-08-08		2022
1	NO	2. Not diabetes related	SC3_27	Lin T.; Siu K.-C.; Volkman K.; Chien J.H.	Using a Portable Pressure-Sensing Walkway to Detect Age-Related Alternations in Foot Integrated Pressure During Multiple Obstacle Negotiation	Journal of Aging and Physical Activity	30	6	963	2022
1	NO	2. Not diabetes related	SC3_28	Tatsuta K.; Sakata M.; Sugiyama K.; Kojima T.; Akai T.; Suzuki K.; Torii K.; Morita Y.; Kikuchi H.; Hiramatsu Y.; Kurachi K.; Takeuchi H.	Impact of shear stress on sacral pressure injury from table rotation during laparoscopic colorectal surgery performed in the lithotomy position	Scientific Reports	14	1		2024
1	NO	18. Not study e.g. guideline, article etc.	SC3_29	Kadanalı A.; Saltoğlu N.; Ak Ö.; Aktaş Ş.; Altay F.A.; Bayraktaroğlu T.; Bek N.; Bingöl U.A.; Buturak-Küçük B.; Çayırlı-Güner M.; Çelik S.; Ertuğrul B.; Filinte G.; Olgun N.; Chral Oglou M.; Öğüt R.T.; Özker E.; Polat A.; Salman S.; Sencer G.; Sürme S.; Şener A.; Siva Z.O.; Uncu H.; Yapar D.; Yavuz E.; Toğluk-Yiğitoğlu E.; Yontar N.S.	Diagnosis, Treatment, Prevention, and Rehabilitation of Diabetic Foot Ulcers and Infections: Turkish Consensus Report, 2024; [Diyabetik Ayak Yarası ve İnfeksiyonunun Tanısı, Tedavisi, Önlenmesi ve Rehabilitasyonu: Ulusal Uzlaşı Raporu, 2024]	Klimik Dergisi	37	1	1	2024
1	NO	20. Biomechanics or gait related	SC3_30	Horwood A.; Chockalingam N.	Clinical Biomechanics in Human Locomotion: Gait and Pathomechanical Principles	Clinical Biomechanics in Human Locomotion: Gait and Pathomechanical Principles			1	2023
1	NO	2. Not diabetes related	SC3_32	Rogerio F.R.P.G.; Guedes D.P.	The influence of gender and age on foot structure and plantar pressure in asymptomatic adults; [Influência de sexo e idade na estrutura do pé e pressão plantar em adultos assintomáticos]	Revista Brasileira de Cineantropometria e Desempenho Humano	25			2023
1	NO	2. Not diabetes related	SC3_33	Gupta S.; Chatterjee S.; Malviya A.; Chanda A.	Traction performance modeling of worn footwear with perpendicular treads	Tribology - Materials, Surfaces and Interfaces	17	4	352	2023
1	NO	2. Not diabetes related	SC3_34	Kelty-Stephen D.; Similton O.D.; Rabinowitz E.; Allen M.	Multifractal Auditory Stimulation Promotes the Effect of Multifractal Torso Sway on Spatial Perception: Evidence from Distance Perception by Blindwalking	Ecological Psychology	35	4	136	2023
1	NO	2. Not diabetes related	SC3_35	Güven E.; Çıtaker S.; Alsancak S.	The effect of orthotics on plantar pressure in children with infantile tibia vara (Blount's disease)	Scientific Reports	13	1		2023
1	NO	2. Not diabetes related	SC3_36	Açıkgöz T.; Kakilli N.; Çiftdemir M.; Ekuklu G.; Taştekin N.	Paradoxıcal effect of body mass index ranges on pedobarographic evaluatıon	Journal of Biomechanics	177			2024
1	NO	2. Not diabetes related	SC3_37	Suppakul R.; Chavda J.T.; Jitchaijaroen W.; Keawsawasvong S.; Rattanadecho P.	Soft Computing-Based Models for Estimating Undrained Bearing Capacity Factor of Open Caisson in Heterogeneous Clay	Geotechnical and Geological Engineering	42	6	5335	2024
1	NO	2. Not diabetes related	SC3_38	Menz H.B.; Lim P.Q.X.; Hurn S.E.; Mickle K.J.; Buldt A.K.; Cotchett M.P.; Roddy E.; Wluka A.E.; Erbas B.; Munteanu S.E.	Effectiveness of footwear and foot orthoses in reducing medial metatarsophalangeal joint pressure in women with hallux valgus	Gait and Posture	111		156	2024
1	NO	20. Biomechanics or gait related	SC3_39	Zhang L.-Y.; Liu Q.-L.; Yick K.-L.; Yip J.; Ng S.-P.	Analysis of Diabetic Foot Deformation and Plantar Pressure Distribution of Women at Different Walking Speeds	International Journal of Environmental Research and Public Health	20	4		2023
1	NO	2. Not diabetes related	SC3_40	Gunputh U.F.; Williams G.; Leighton A.; Carter W.; Varasteh H.; Pawlik M.; Lu Y.; Sims R.; Lyons M.; Clementson J.; Tripathi G.; Chambers N.; Roe M.; Wood P.	Design and manufacture of one-size-fits-all healthcare face shields for the NHS during the COVID-19 pandemic	Heliyon	9	9		2023
1	NO	2. Not diabetes related	SC3_41	Cheng J.; Zeng Q.; Lai J.; Zhang X.	Effects of arch support doses on the center of pressure and pressure distribution of running using statistical parametric mapping	Frontiers in Bioengineering and Biotechnology	10			2022
1	NO	4. Not footwear fit related	SC3_42	Oei C.W.; Chan Y.M.; Zhang X.; Leo K.H.; Yong E.; Chong R.C.; Hong Q.; Zhang L.; Pan Y.; Tan G.W.L.; Mak M.H.W.	Risk Prediction of Diabetic Foot Amputation Using Machine Learning and Explainable Artificial Intelligence	Journal of Diabetes Science and Technology				2024
1	NO	2. Not diabetes related	SC3_43	Gupta S.; Chanda A.	Biomechanical modeling of footwear-fluid-floor interaction during slips	Journal of Biomechanics	156			2023
1	NO	20. Biomechanics or gait related	SC3_45	Zhang L.-Y.; Yick K.-L.; Yue M.-J.; Yip J.; Ng S.-P.	An exploratory study of dynamic foot shape measurements with 4D scanning system	Scientific Reports	13	1		2023
1	NO	2. Not diabetes related	SC3_47	Tahara Y.; Amemiya A.; Kase R.; Kitagawa Y.; Ogasawara S.; Kato N.; Komiyama M.	Relationship between hand-foot skin reaction and external force on patients with hepatocellular carcinoma: A cohort study	European Journal of Oncology Nursing	70			2024
1	NO	3. Not footwear related	SC3_48	Sanghavi J.; Kurhekar M.	Ocular disease detection systems based on fundus images: a survey	Multimedia Tools and Applications	83	7	21471	2024
1	NO	2. Not diabetes related	SC3_49	Zadka A.; Rabin N.; Gazit E.; Mirelman A.; Nieuwboer A.; Rochester L.; Del Din S.; Pelosin E.; Avanzino L.; Bloem B.R.; Della Croce U.; Cereatti A.; Hausdorff J.M.	A wearable sensor and machine learning estimate step length in older adults and patients with neurological disorders	npj Digital Medicine	7	1		2024
1	NO	20. Biomechanics or gait related	SC3_50	Hu Z.; Li M.; Wei J.; Zhao J.; Tang X.; Wei H.	Assessing the impact of gait speed on gait stability using multi-scale entropy fused with plantar pressure signals	Frontiers in Bioengineering and Biotechnology	12			2024
1	NO	2. Not diabetes related	SC3_51	Petrie K.A.; Burbank K.; Sizer P.S.; James C.R.; Zumwalt M.	Considerations of sex differences in musculoskeletal anatomy between males and females	The Active Female: Health Issues throughout the Lifespan			3	2023
1	NO	19. Not foot ulcer related	SC3_52	Mišković-Stanković V.; Atanackovic T.	Novel antibacterial biomaterials for medical applications and modeling of drug release process	Novel Antibacterial Biomaterials for Medical Applications and Modeling of Drug Release Process			1	2024
1	NO	2. Not diabetes related	SC3_53	Hamilton D.F.; Akhtar S.; Griffiths B.; Prior Y.; Jones R.K.	The use of technology to support lifestyle interventions in knee osteoarthritis: A scoping review	Osteoarthritis and Cartilage Open	5	2		2023
1	NO	2. Not diabetes related	SC3_54	Gupta S.; Chatterjee S.; Chanda A.	Frictional Characteristics of Progressively Worn Footwear Outsoles on Slippery Surfaces	Tribology in Industry	45	3	416	2023
1	NO	20. Biomechanics or gait related	SC3_55	Elabd O.M.; El Nahass B.G.; Ibrahim M.M.	Pathological gait in partial foot amputation versus peripheral neuropathy	Gait and Posture	100		41	2023
1	NO	20. Biomechanics or gait related	SC3_56	Singhal P.; Yadav R.K.; Dwivedi U.	Unveiling Patterns and Abnormalities of Human Gait: A Comprehensive Study	Indian Journal of Information Sources and Services	14	1	51	2024
1	NO	2. Not diabetes related	SC3_57	Jones S.L.; van Emmerik R.E.A.	Impaired foot vibration sensitivity is related to altered plantar pressures during walking in people with multiple sclerosis	Multiple Sclerosis and Related Disorders	75			2023
1	NO	2. Not diabetes related	SC3_58	Yu A.; Sukigara S.; Yick K.-L.	Curvature control of weft-knitted spacer fabric through elastic inlay	Textile Research Journal	92	19-20	3826	2022
1	NO	3. Not footwear related	SC3_59	Sánchez-Rodríguez R.; Martínez-Quintana R.; Martínez-Nova A.; Martínez-Rico M.; Pedrera-Zamorano J.D.; Chicharro-Luna E.	Correlation between the foot pressure index and the prevalence of plantar hyperkeratosis	Journal of Tissue Viability	32	3	401	2023
1	NO	19. Not foot ulcer related	SC3_60	Tang Y.; Liang P.; Li X.; Hu Y.; Wang R.; Du W.; Ren H.; Zhang C.	Effects of Footwear on the Stability of Older Adults: A Systematic Review; [鞋具对老年人身体稳定性影响的系统综述]	Yiyong Shengwu Lixue/Journal of Medical Biomechanics	37	4	759	2022
1	NO	17. Unrelated to habitual footwear	SC3_61	Bui V.-H.; Phan D.-N.	RESEARCH ON FOOT ANTHROPOMETRY AND COMPLICATIONS OF WOMEN WITH DIABETES IN VIETNAM; [RECHERCHE SUR L’ANTHROPOMÉTRIE DU PIED ET LES COMPLICATIONS CHEZ LES FEMMES DIABÉTIQUES AU VIETNAM]; [CERCETĂRI PRIVIND ANTROPOMETRIA PICIORULUI ȘI COMPLICAȚIILE APĂRUTE LA FEMEILE CU DIABET DIN VIETNAM]	Leather and Footwear Journal	24	2	157	2024
1	NO	14. Review - non-relevant	SC3_62	Kahya M.; Hackman D.; Jacobs L.; Nilsson D.; Rumsey Y.; Oddsson L.I.E.	WearableTechnologies Using Peripheral Neuromodulation to Enhance Mobility and Gait Function in Older Adults―A Narrative Review	Journals of Gerontology - Series A Biological Sciences and Medical Sciences	78	5	831	2023
1	NO	3. Not footwear related	SC3_63	Tsuchida W.; Kobayashi Y.; Inoue K.; Horie M.; Yoshihara K.; Ooie T.	Kinematic characteristics during gait in frail older women identified by principal component analysis	Scientific Reports	12	1		2022
1	NO	20. Biomechanics or gait related	SC3_64	Li B.; Zhang X.	The dynamic characteristics of the center of pressure for toe-out gait: implications for footwear design	Journal of Leather Science and Engineering	4	1		2022
1	NO	2. Not diabetes related	SC3_65	Ponnusamy S.; Bora V.; Daigavane P.M.; Wazalwar S.S.	Wearable devices, surveillance systems, and AI for women's wellbeing	Wearable Devices, Surveillance Systems, and AI for Women's Wellbeing			1	2024
1	NO	2. Not diabetes related	SC3_66	Khalaf K.; Mohan D.M.; Hindi M.A.; Khandoker A.H.; Jelinek H.F.	Plantar pressure alterations associated with increased BMI in young adults	Gait and Posture	98		255	2022
1	NO	2. Not diabetes related	SC3_67	Kryst Ł.; Żegleń M.; Woronkowicz A.; Kowal M.	Secular changes of foot dimensions among children and adolescents (3–18 years of age)	Anthropologischer Anzeiger	80	1	31	2023
1	NO	2. Not diabetes related	SC3_68	Chen P.; Chen Y.; Peng J.; Ma C.; Liu Y.	Research on correction of robot batch handling based on the improved Blob analysis; [基于改进 Blob 分析的机器人批量搬运纠偏研究]	Yi Qi Yi Biao Xue Bao/Chinese Journal of Scientific Instrument	44	8	41	2023
1	NO	5. Orthotic/insole rather than footwear	SC3_69	Hatton A.L.; Williams K.; Chatfield M.D.; Hurn S.E.; Maharaj J.N.; Gane E.M.; Cattagni T.; Dixon J.; Rome K.; Kerr G.; Brauer S.G.	Immediate effects of wearing textured versus smooth insoles on standing balance and spatiotemporal gait patterns when walking over even and uneven surfaces in people with multiple sclerosis	Disability and Rehabilitation	45	20	3379	2023
1	NO	20. Biomechanics or gait related	SC3_70	Monteiro R.L.; Ferreira J.S.S.P.; Silva É.Q.; Cruvinel-Júnior R.H.; Veríssimo J.L.; Bus S.A.; Sacco I.C.N.	Effects of foot-ankle exercises on foot-ankle kinematics, plantar pressure, and gait kinetics in people with diabetic neuropathy: Secondary outcomes from a randomized controlled trial	Brazilian Journal of Physical Therapy	27	3		2023
1	NO	20. Biomechanics or gait related	SC3_71	Xie H.; Liang H.; Chien J.H.	Different types of plantar vibration affect gait characteristics differently while walking on different inclines	PeerJ	11			2023
1	NO	18. Not study e.g. guideline, article etc.	SC3_72	Tedeschi R.; Giorgi F.; Donati D.	Footwear and Foot Health: Unveiling the Role of Proper Shoe Fit in Preventing Podiatric Issues and Enhancing Well-Being	Applied Sciences (Switzerland)	14	21		2024
1	NO	20. Biomechanics or gait related	SC3_73	Sozzi S.; Do M.-C.; Schieppati M.	Vertical ground reaction force oscillation during standing on hard and compliant surfaces: The “postural rhythm”	Frontiers in Neurology	13			2022
1	NO	3. Not footwear related	SC3_74	Kohle F.; Stark C.; Klünter H.-D.; Wernicke D.; Wunderlich G.; Fink G.R.; Klussmann J.P.; Schroeter M.; Lehmann H.C.	Peripheral neuropathy, an independent risk factor for falls in the elderly, impairs stepping as a postural control mechanism: A case-cohort study	Journal of the Peripheral Nervous System				2024
1	NO	3. Not footwear related	SC3_75	Calik J.; Pilarski B.; Migdał M.; Sauer N.	Assessing Excessive Keratinization in Acral Areas through Dermatoscopy with Cross-Polarization and Parallel-Polarization: A Dermatoscopic Keratinization Scale	Journal of Clinical Medicine	12	22		2023
1	NO	2. Not diabetes related	SC3_76	Pan P.-J.; Wang J.-C.; Tsai C.-C.; Kuo H.-C.	Identification of early response to hypertonic dextrose prolotherapy markers in knee osteoarthritis patients by an inflammation-related cytokine array	Journal of the Chinese Medical Association	85	4	525	2022
1	NO	5. Orthotic/insole rather than footwear	SC3_77	Hatton A.L.; Williams K.; Chatfield M.D.; Hurn S.; Maharaj J.N.; Gane E.M.; Cattagni T.; Dixon J.; Rome K.; Kerr G.; Brauer S.G.	Effects of wearing textured versus smooth shoe insoles for 12 weeks on gait, foot sensation and patient-reported outcomes, in people with multiple sclerosis: A randomised controlled trial	Brain Impairment	24	2	148	2023
1	NO	2. Not diabetes related	SC3_78	Askarisiahooie F.; Trabia M.B.; Dufek J.S.; Mangoubi R.	Automated plantar contact area estimation in a dynamic state using K-Means clustering	Foot	56			2023
1	NO	17. Unrelated to habitual footwear	SC3_79	Zhang L.; Yick K.-L.; Li P.-L.; Yip J.; Ng S.-P.	Foot deformation analysis with different load-bearing conditions to enhance diabetic footwear designs	PLoS ONE	17	2024-03-03		2022
1	NO	2. Not diabetes related	SC3_80	Mihai A.; Seul A.; Curteza A.; Costea M.	Mechanical Parameters of Leather in Relation to Technological Processing of the Footwear Uppers	Materials	15	15		2022
1	NO	20. Biomechanics or gait related	SC3_81	Sacco I.C.N.; Trombini-Souza F.; Suda E.Y.	Impact of biomechanics on therapeutic interventions and rehabilitation for major chronic musculoskeletal conditions: A 50-year perspective	Journal of Biomechanics	154			2023
1	NO	20. Biomechanics or gait related	SC3_82	Korkusuz S.; Seçkinoğulları B.; Yürük Z.Ö.; Uluğ N.; Kibar S.	Balance and gait in individuals with diabetic peripheral neuropathy	Neurological Research	46	1	14	2023
1	NO	18. Not study e.g. guideline, article etc.	SC3_83	Moon D.; Cao N.; Martinez B.	Shoe and Bracing Considerations for the Insensate Foot: Shoe considerations for diabetic foot	Physical Medicine and Rehabilitation Clinics of North America	33	4	845	2022
1	NO	2. Not diabetes related	SC3_84	Ling S.K.-K.; Lai J.H.-C.; Chow E.M.-W.; Liyeung L.L.; Woo A.O.-F.; Yung P.S.-H.	Dynamic tightrope fixation for the correction of the 1,2 intermetatarsal angle in hallux valgus surgery	Journal of Orthopaedics, Trauma and Rehabilitation				2024
1	NO	7. Ulcer treatment: non-surgical	SC3_85	Su J.; Wei Q.; Ma K.; Wang Y.; Hu W.; Meng H.; Li Q.; Zhang Y.; Zhang W.; Li H.; Fu X.; Zhang C.	P-MSC-derived extracellular vesicles facilitate diabetic wound healing via miR-145-5p/ CDKN1A-mediated functional improvements of high glucose-induced senescent fibroblasts	Burns and Trauma	11			2023
1	NO	2. Not diabetes related	SC3_86	Gauhar V.; Lim E.J.; Fong K.Y.; Gómez Sancha F.; Socarrás M.R.; Enikeev D.; Sofer M.; Tursunkulov A.N.; Elterman D.; Bendigeri M.T.; Teoh J.Y.; Mahajan A.; Bhatia T.P.; Ivanovich S.N.; Gadzhiev N.; Ying L.K.; Sarvajit B.; Somani B.K.; Herrmann T.R.W.; Castellani D.	Influence of Early Apical Release on Outcomes in Endoscopic Enucleation of the Prostate: Results From a Multicenter Series of 4392 Patients	Urology	187		154	2024
1	NO	2. Not diabetes related	SC3_87	Chow T.-H.; Hsu C.-C.; Chen C.-C.; Hsu C.-H.	Bipedal Static Supination and Dynamic Forefoot Loading Characteristics in Taiwanese College Badminton Players: A Cross-Sectional Study	Bioengineering	10	4		2023
1	NO	2. Not diabetes related	SC3_88	Singhal P.; Yadav R.K.	GAIT: A Computing Survey Towards Approaches, Methodologies and Applications	2023 International Conference on IoT, Communication and Automation Technology, ICICAT 2023				2023
1	NO	20. Biomechanics or gait related	SC3_90	Bruening D.A.; Huber S.C.; Parry D.J.; Hillier A.R.; Hayward A.E.M.; Grover J.K.	The effect of existing and novel walker boot designs on offloading and gait mechanics	Medical Engineering and Physics	108			2022
1	NO	2. Not diabetes related	SC3_91	Jo J.; Park H.	Fit of fire boots: exploring internal morphology using computed tomography	International Journal of Occupational Safety and Ergonomics	30	1	90	2024
1	NO	20. Biomechanics or gait related	SC3_92	Horwood A.; Chockalingam N.	Clinical Biomechanics in Human Locomotion: Origins and Principles	Clinical Biomechanics in Human Locomotion: Origins and Principles			1	2023
1	NO	2. Not diabetes related	SC3_93	Ardhianto P.; Subiakto R.B.R.; Lin C.-Y.; Jan Y.-K.; Liau B.-Y.; Tsai J.-Y.; Akbari V.B.H.; Lung C.-W.	A Deep Learning Method for Foot Progression Angle Detection in Plantar Pressure Images	Sensors	22	7		2022
1	NO	20. Biomechanics or gait related	SC3_94	Kafetzakis I.; Konstantinou I.; Mandalidis D.	Effects of Hiking-Dependent Walking Speeds and Slopes on Spatiotemporal Gait Parameters and Ground Reaction Forces: A Treadmill-Based Analysis in Healthy Young Adults	Applied Sciences (Switzerland)	14	11		2024
1	NO	20. Biomechanics or gait related	SC3_95	Mueller S.M.; Winkelmann C.; Grunwald M.	Testing, training, and rehabilitation	Human Touch in Healthcare: Textbook for Therapy, Care and Medicine			121	2023
1	NO	20. Biomechanics or gait related	SC3_96	Bonnet C.T.; Cheval B.	Sitting vs. standing: an urgent need to rebalance our world	Health Psychology Review	17	4	673	2023
1	NO	9. Textbook - non-relevant	SC3_99	Benjamin S.; Bechtel R.H.; Conroy V.M.	Cram Session in Functional Anatomy: A Handbook for Students and Clinicians	Cram Session in: Functional Anatomy: A Handbook for Students and Clinicians			1	2024
1	NO	4. Not footwear fit related	SC3_100	Yan Y.; Ou J.; Shi H.; Sun C.; Shen L.; Song Z.; Shu L.; Chen Z.	Plantar pressure and falling risk in older individuals: a cross-sectional study	Journal of Foot and Ankle Research	16	1		2023
1	NO	2. Not diabetes related	SC3_101	Li J.; Bao G.; ALyafeai E.; Ding J.; Li S.; Sheng S.; Shen Z.; Jia Z.; Lin C.; Zhang C.; Lou Z.; Xu H.; Gao W.; Zhou K.	Betulinic acid enhances the viability of random-pattern skin flaps by activating autophagy	Frontiers in Pharmacology	10			2019
1	NO	2. Not diabetes related	SC3_103	Tehan P.E.; Morpeth T.; Williams A.E.; Dalbeth N.; Rome K.	"come and live with my feet and you'll understand" - A qualitative study exploring the experiences of retail footwear in women with rheumatoid arthritis	Journal of Foot and Ankle Research	12	1		2019
1	NO	20. Biomechanics or gait related	SC3_104	Fernando M.E.; Crowther R.G.; Lazzarini P.A.; Sangla K.S.; Wearing S.; Buttner P.; Golledge J.	Gait in people with nonhealing diabetes-related plantar ulcers	Physical Therapy	99	12	1602	2019
1	NO	2. Not diabetes related	SC3_105	Lim T.-C.	Maximum Stresses in Rectangular Auxetic Membranes	Physica Status Solidi (B) Basic Research	257	10		2020
1	NO	2. Not diabetes related	SC3_106	Neville C.; Nguyen H.; Ross K.; Wingood M.; Peterson E.W.; Dewitt J.E.; Moore J.; King M.J.; Atanelov L.; White J.; Najafi B.	Lower-limb factors associated with balance and falls in older adults a systematic review and clinical synthesis	Journal of the American Podiatric Medical Association	110	5	1	2020
1	NO	19. Not foot ulcer related	SC3_109	Kashef S.M.I.; El Hafez A.A.A.A.; Sarhan N.I.; El-Shal A.W.O.; Ata M.M.; Ashour A.S.; Dey N.; Abd Elnaby M.M.; Sherratt R.S.	Automated image analysis system for renal filtration barrier integrity of potassium bromate treated adult male albino rat	Multimedia Tools and Applications	79	2024-12-11	7559	2020
1	NO	2. Not diabetes related	SC3_110	Soulard J.; Vaillant J.; Agier C.-T.; Vuillerme N.	Gait characteristics in patients with ankylosing spondylitis: A systematic review	Clinical and Experimental Rheumatology	39	1	173	2021
1	NO	2. Not diabetes related	SC3_111	Soltani N.; Jalalvand A.; Jahani M.R.	Comparison of Plantar Force, Pressure and Impulse During Walking in Men and Women With Flat Feet	Journal of Sport Biomechanics	7	2	94	2021
1	NO	2. Not diabetes related	SC3_112	Corrà M.F.; Warmerdam E.; Vila-Chã N.; Maetzler W.; Maia L.	Wearable health technology to quantify the functional impact of peripheral neuropathy on mobility in Parkinson’s disease: A systematic review	Sensors (Switzerland)	20	22	1	2020
1	NO	2. Not diabetes related	SC3_113	Al-Kharaz A.A.; Chong A.K.	Impact of anthropometric characteristics on the medial longitudinal arch in static and dynamic loading using photogrammetry images	Series on Biomechanics	34	2	56	2020
1	NO	2. Not diabetes related	SC3_114	Racine H.L.; Serrat M.A.	The Actions of IGF-1 in the Growth Plate and Its Role in Postnatal Bone Elongation	Current Osteoporosis Reports	18	3	210	2020
1	NO	2. Not diabetes related	SC3_115	Leal-Junior A.G.; Diaz C.A.R.; Avellar L.M.; Pontes M.J.; Marques C.; Frizera A.	Polymer optical fiber sensors in healthcare applications: A comprehensive review	Sensors (Switzerland)	19	14		2019
1	NO	2. Not diabetes related	SC3_116	Merry K.; Macpherson M.; Macdonald E.; Ryan M.; Park E.J.; Sparrey C.J.	Differentiating Sitting, Standing, and Walking through Regional Plantar Pressure Characteristics	Journal of Biomechanical Engineering	142	4		2020
1	NO	2. Not diabetes related	SC3_117	Branco M.; Santos-Rocha R.; Aguiar L.; Vieira F.; Veloso A.P.	Biomechanical Adaptations of Gait in Pregnancy: Implications for Physical Activity and Exercise	Exercise and Physical Activity during Pregnancy and Postpartum: Evidence-Based Guidelines, Second Edition			105	2022
1	NO	2. Not diabetes related	SC3_118	Maetzler M.; Bochdansky T.; Abboud R.J.	Accuracy and repeatability of a semi-quantitative barefoot pressure measurement method for clinical use: The Derks Calculation Method	Foot	39		136	2019
1	NO	20. Biomechanics or gait related	SC3_119	Kelly H.D.	Forensic gait analysis	Forensic Gait Analysis			1	2020
1	NO	2. Not diabetes related	SC3_120	Bitenc-Jasiejko A.; Konior K.; Kordus K.; Brzózka M.; Garstka A.; Kiljahski M.; Lietz-Kijak D.	Availability and application of pedobarography within services offered by the guaranteed healthcare benefits fund and private sector-possibilities and limitations; part 1; [Dostępność i zastosowanie pedobarografii poprzez fundusz świadczeń gwarantowanych oraz w sektorze prywatnym - możliwości i ograniczenia; cz. 1]	Fizjoterapia Polska	20	2	160	2020
1	NO	20. Biomechanics or gait related	SC3_121	van Kouwenhove L.; Verkerke G.J.; Postema K.; Dekker R.; Hijmans J.M.	Effects of Longitudinal Bending Stiffness of forefoot rocker profile shoes on ankle kinematics and kinetics	Gait and Posture	90		326	2021
1	NO	19. Not foot ulcer related	SC3_122	Piccolo C.; Bakkum A.; Marigold D.S.	Subthreshold stochastic vestibular stimulation affects balance-challenged standing and walking	PLoS ONE	15	4		2020
1	NO	2. Not diabetes related	SC3_123	Kodithuwakku Arachchige S.N.K.; Chander H.; Knight A.C.; Chen C.-C.; Pan Z.; Turner A.J.	Impact of foot arch type and minimalist footwear on static postural stability	Footwear Science			173	2020
1	NO	2. Not diabetes related	SC3_124	Avelar B.S.; Mancini M.C.; Fonseca S.T.; Kelty-Stephen D.G.; De Miranda D.M.; Romano-Silva M.A.; De Araújo P.A.; Silva P.L.	Fractal fluctuations in exploratory movements predict differences in dynamic touch capabilities between children with Attention-Deficit Hyperactivity Disorder and typical development	PLoS ONE	14	5		2019
1	NO	2. Not diabetes related	SC3_125	Melvin J.M.A.; Price C.; Preece S.; Nester C.; Howard D.	An investigation into the effects of, and interaction between, heel height and shoe upper stiffness on plantar pressure and comfort	Footwear Science	11	1	25	2019
1	NO	2. Not diabetes related	SC3_126	Ali S.A.; Parveen N.	The Vertebrate Pigmentary System: From Pigment Cells to Disorders	The Vertebrate Pigmentary System: From Pigment Cells to Disorders			1	2021
1	NO	14. Review - non-relevant	SC3_127	Moulaei K.; Malek M.; Sheikhtaheri A.	Monitoring of external predisposing factors for diabetic foot: A literature review and physicians' perspectives	Medical Journal of the Islamic Republic of Iran	33	1		2019
1	NO	2. Not diabetes related	SC3_128	Kase R.; Amemiya A.; Okonogi R.; Yamakawa H.; Sugawara H.; Tanaka Y.L.; Komiyama M.; Mori T.	Examination of the effect of suitable size of shoes under the second metatarsal head and width of shoes under the fifth metatarsal head for the prevention of callus formation in healthy young women	Sensors (Switzerland)	18	10		2018
1	NO	20. Biomechanics or gait related	SC3_129	Chheng C.; Wilson D.	Abnormal gait detection using wearable hall-effect sensors	Sensors (Switzerland)	21	4	1	2021
1	NO	2. Not diabetes related	SC3_130	Fontana V.; Bond O.; Spadaro S.; Annoni F.; Nobile L.; Badenes R.; Volta C.A.; Vincent J.-L.; Creteur J.; Taccone F.S.	Red Cell Distribution Width after Subarachnoid Hemorrhage	Journal of Neurosurgical Anesthesiology	30	4	319	2018
1	NO	17. Unrelated to habitual footwear	SC3_132	Bui V.-H.; Cao T.-K.-C.; Phan D.-N.	RESEARCH ON DEVELOPING A SIZE SYSTEM AND DESIGNING SHOE LASTS FOR MEN WITH DIABETES IN VIETNAM; [RECHERCHE SUR LE DÉVELOPPEMENT D’UN SYSTÈME DE TAILLE ET LA CONCEPTION DE FORMES DE CHAUSSURES POUR LES HOMMES DIABÉTIQUES AU VIETNAM]; [CERCETĂRI PRIVIND DEZVOLTAREA UNUI SISTEM DE MĂRIMI ȘI PROIECTAREA CALAPOADELOR DESTINATE ÎNCĂLȚĂMINTEI PENTRU BĂRBAȚII CU DIABET DIN VIETNAM]	Leather and Footwear Journal	22	2	75	2022
1	NO	2. Not diabetes related	SC3_133	Zhang Q.; Zhang Y.; Huang J.; Teo E.C.; Gu Y.	Effect of Displacement Degree of Distal Chevron Osteotomy on Metatarsal Stress: A Finite Element Method	Biology	11	1		2022
1	NO	4. Not footwear fit related	SC3_134	Cao Z.; Wang F.; Li X.; Hu J.; He Y.; Zhang J.	Characteristics of Plantar Pressure Distribution in Diabetes with or without Diabetic Peripheral Neuropathy and Peripheral Arterial Disease	Journal of Healthcare Engineering	2022			2022
1	NO	2. Not diabetes related	SC3_135	Blagrove R.C.; Hayes P.R.	The science and practice of middle and long distance running	The Science and Practice of Middle and Long Distance Running			1	2021
1	NO	2. Not diabetes related	SC3_136	Shilov L.; Shanshin S.; Romanov A.; Fedotova A.; Kurtukova A.; Kostyuchenko E.; Sidorov I.	Reconstruction of a 3D human foot shape model based on a video stream using photogrammetry and deep neural networks	Future Internet	13	12		2021
1	NO	2. Not diabetes related	SC3_137	Tajdari F.; Kwa F.; Versteegh C.; Huysmans T.; Song Y.	DYNAMIC 3D MESH RECONSTRUCTION BASED ON NONRIGID ITERATIVE CLOSEST-FARTHEST POINTS REGISTRATION	Proceedings of the ASME Design Engineering Technical Conference	2			2022
1	NO	2. Not diabetes related	SC3_138	Ye A.; Zhou X.; Miao F.	Innovative Hyperspectral Image Classification Approach Using Optimized CNN and ELM	Electronics (Switzerland)	11	5		2022
1	NO	2. Not diabetes related	SC3_139	Chen H.-C.; Sunardi; Liau B.-Y.; Lin C.-Y.; Akbari V.B.H.; Lung C.-W.; Jan Y.-K.	Estimation of various walking intensities based on wearable plantar pressure sensors using artificial neural networks	Sensors	21	19		2021
1	NO	2. Not diabetes related	SC3_140	Li J.; Chen H.; Lou J.; Bao G.; Wu C.; Lou Z.; Wang X.; Ding J.; Li Z.; Xiao J.; Xu H.; Gao W.; Zhou K.	Exenatide improves random-pattern skin flap survival via TFE3 mediated autophagy augment	Journal of Cellular Physiology	236	5	3641	2021
1	NO	20. Biomechanics or gait related	SC3_141	Liau B.-Y.; Wu F.-L.; Lung C.-W.; Zhang X.; Wang X.; Jan Y.-K.	Complexity-based measures of postural sway during walking at different speeds and durations using multiscale entropy	Entropy	21	11		2019
1	NO	2. Not diabetes related	SC3_142	Leardini A.; Caravaggi P.; Theologis T.; Stebbins J.	Multi-segment foot models and their use in clinical populations	Gait and Posture	69		50	2019
1	NO	2. Not diabetes related	SC3_143	Gnanasambanthan H.; Nageswaran S.; Maji D.	Fabrication of Flexible Thin Film Strain Sensors using Kapton Tape as Stencil Mask	Proceedings - International Conference on Vision Towards Emerging Trends in Communication and Networking, ViTECoN 2019				2019
1	NO	20. Biomechanics or gait related	SC3_144	Giraldo-Pedroza A.; Lee W.C.-C.; Lam W.-K.; Coman R.; Alici G.	A wearable biofeedback device to increase gait swing time could have positive effects on gait among older adults	Sensors	22	1		2022
1	NO	2. Not diabetes related	SC3_145	Liau B.-Y.; Wu F.-L.; Li Y.; Lung C.-W.; Mohamed A.A.; Jan Y.-K.	Effect of Walking Speeds on Complexity of Plantar Pressure Patterns	Complexity	2021			2021
1	NO	2. Not diabetes related	SC3_146	Agha S.; Levine I.C.; Novak A.C.	Determining the effect of stair nosing shape on foot trajectory during stair ambulation in healthy and post-stroke individuals	Applied Ergonomics	91			2021
1	NO	20. Biomechanics or gait related	SC3_147	Al-Kharaz A.; Chong A.	3D video images for comparing Indian and Iraqi women’s foot width surface shape associated with stance phase of gait	ACM International Conference Proceeding Series	Part F148384		22	2019
1	NO	2. Not diabetes related	SC3_148	Alfaro-Santafé J.-V.; Gómez-Bernal A.; Almenar-Arasanz A.-J.; Alfaro-Santafé J.	Reliability and Repeatability of the Footwork Plantar Pressure Plate System	Journal of the American Podiatric Medical Association	111	6		2021
1	NO	2. Not diabetes related	SC3_149	Sekiguchi Y.; Honda K.; Izumi S.-I.	Effect of Walking Adaptability on an Uneven Surface by a Stepping Pattern on Walking Activity After Stroke	Frontiers in Human Neuroscience	15			2022
1	NO	20. Biomechanics or gait related	SC3_150	Ma H.; Min Y.; Wu F.; Gao X.; Ma X.; Yao J.; Ma C.; Li X.	The Influence of Walking Height and Width on the Gait	Journal of Healthcare Engineering	2021			2021
1	NO	2. Not diabetes related	SC3_151	Zhao X.; Tsujimoto T.; Kim B.; Katayama Y.; Tanaka K.	Association of Foot Structure with the Strength of Muscles that Move the Ankle and Physical Performance	Journal of Foot and Ankle Surgery	57	6	1143	2018
1	NO	2. Not diabetes related	SC3_152	Deltour C.; Dingenen B.; Staes F.; Deschamps K.; Matricali G.A.	Preliminary evidence that taping does not optimize joint coupling of the foot and ankle joints in patients with chronic ankle instability	International Journal of Environmental Research and Public Health	18	4	1	2021
1	NO	2. Not diabetes related	SC3_153	Szczepanowska-Wolowiec B.; Sztandera P.; Kotela I.; Zak M.	Vulnerability of the foot's morphological structure to deformities caused by foot loading paradigm in school-aged children: a cross-sectional study	Scientific Reports	11	1		2021
1	NO	5. Orthotic/insole rather than footwear	SC3_154	Ison C.; Neilsen C.; Deberardinis J.; Trabia M.B.; Dufek J.S.	Use of pressure-measuring insoles to characterize gait parameters in simulated reduced-gravity conditions	Sensors	21	18		2021
1	NO	7. Ulcer treatment: non-surgical	SC3_155	Dufour É.; Duhoux A.	Re: The effect of foot exercises on wound healing in type 2 diabetic patients with a foot ulcer: A randomized control study. J wound ostomy continence nursing. 2018;45(2):123-130	Journal of Wound, Ostomy and Continence Nursing	45	6	492	2018
1	NO	2. Not diabetes related	SC3_156	González Elena M.L.; Córdoba-Fernández A.	Footwear fit in schoolchildren of southern Spain: A population study	BMC Musculoskeletal Disorders	20	1		2019
1	NO	9. Textbook - non-relevant	SC3_157	Charalambous C.P.	The Knee Made Easy	The Knee Made Easy			1	2021
1	NO	2. Not diabetes related	SC3_158	Schelhaas R.; Hajibozorgi M.; Hortobágyi T.; Hijmans J.M.; Greve C.	Conservative interventions to improve foot progression angle and clinical measures in orthopedic and neurological patients – A systematic review and meta-analysis	Journal of Biomechanics	130			2022
1	NO	20. Biomechanics or gait related	SC3_161	ten Wolde I.Y.; van Kouwenhove L.; Dekker R.; Hijmans J.M.; Greve C.	Effects of rocker radii with two longitudinal bending stiffnesses on plantar pressure distribution in the forefoot	Gait and Posture	90		457	2021
1	NO	18. Not study e.g. guideline, article etc.	SC3_162	Carroll M.; Molyneux P.	Musculoskeletal Podiatric Medicine	Neale’s Disorders of the Foot and Ankle			160	2020
1	NO	4. Not footwear fit related	SC3_163	Alzubaidi L.; Fadhel M.A.; Oleiwi S.R.; Al-Shamma O.; Zhang J.	DFU_QUTNet: diabetic foot ulcer classification using novel deep convolutional neural network	Multimedia Tools and Applications	79	21-22	15655	2020
1	NO	2. Not diabetes related	SC3_164	Youssef E.F.; Shanab A.A.; Ameer M.A.; Shanab M.E.	Impact of body weight on shifting of foot pressure among adult subjects	Acta of Bioengineering and Biomechanics	22	2		2020
1	NO	20. Biomechanics or gait related	SC3_165	Acuña S.A.; Zunker J.D.; Thelen D.G.	The effects of sub-threshold vibratory noise on visuomotor entrainment during human walking and standing in a virtual reality environment	Human Movement Science	66		587	2019
1	NO	19. Not foot ulcer related	SC3_166	Jee Y.-S.	The effect of high-impulse-electromyostimulation on adipokine profiles, body composition and strength: A pilot study	Isokinetics and Exercise Science	27	3	163	2019
1	NO	2. Not diabetes related	SC3_167	van Kouwenhove L.; Verkerke G.J.; Postema K.; Dekker R.; Hijmans J.M.	Effect of different forefoot rocker radii on lower-limb joint biomechanics in healthy individuals	Gait and Posture	86		150	2021
1	NO	20. Biomechanics or gait related	SC3_168	Likens A.D.; Kent J.A.; Sloan C.I.; Wurdeman S.R.; Stergiou N.	Stochastic Resonance Reduces Sway and Gait Variability in Individuals With Unilateral Transtibial Amputation: A Pilot Study	Frontiers in Physiology	11			2020
1	NO	20. Biomechanics or gait related	SC3_170	Xu R.; Zuo H.; Ji Y.; Li Q.; Wang Z.; Liu H.; Wang J.; Wei Z.; Li W.; Cong L.; Li H.; Jin H.; Wang J.	Effects of short-term limitation of movement of the first metatarsophalangeal joint on the biomechanics of the ipsilateral hip, knee, and ankle joints during walking	Medical Science Monitor	27			2021
1	NO	5. Orthotic/insole rather than footwear	SC3_171	Dobson A.; Murray K.; Manolov N.; DaVanzo J.E.	Economic Value of Orthotic and Prosthetic Services Among Medicare Beneficiaries: A Claims-Based Retrospective Cohort Study, 2011-2014	Journal of Prosthetics and Orthotics	31	1	P74	2019
1	NO	20. Biomechanics or gait related	SC3_172	Sinitski E.H.; Lemaire E.D.; Baddour N.; Besemann M.; Dudek N.; Hebert J.S.	Maintaining stable transtibial amputee gait on level and simulated uneven conditions in a virtual environment	Disability and Rehabilitation: Assistive Technology	16	1	40	2021
1	NO	2. Not diabetes related	SC3_173	Lim T.-C.	An anisotropic auxetic 2D metamaterial based on sliding microstructural mechanism	Materials	12	3		2019
1	NO	18. Not study e.g. guideline, article etc.	SC3_174	Zhu D.	Guideline for the prevention and treatment of type 2 diabetes mellitus in China (2020 edition); [中国2型糖尿病防治指南(2020年版)]	Chinese Journal of Endocrinology and Metabolism	37	4	311	2021
1	NO	4. Not footwear fit related	SC3_175	Edwards N.; Dulai J.; Rahman A.	A scoping review of epidemiological, ergonomic, and longitudinal cohort studies examining the links between stair and bathroom falls and the built environment	International Journal of Environmental Research and Public Health	16	9		2019
1	NO	18. Not study e.g. guideline, article etc.	SC3_177	Luximon A.; Goonetilleke R.S.	Foot size and foot shape of children, adults and elderly	DHM and Posturography			295	2019
1	NO	20. Biomechanics or gait related	SC3_178	Low W.S.; Chan C.K.; Chuah J.H.; Tee Y.K.; Hum Y.C.; Salim M.I.M.; Lai K.W.	A Review of Machine Learning Network in Human Motion Biomechanics	Journal of Grid Computing	20	1		2022
1	NO	2. Not diabetes related	SC3_179	Kausar A.	Graphene to Polymer/Graphene Nanocomposites: Emerging Research and Opportunities	Graphene to Polymer/Graphene Nanocomposites: Emerging Research and Opportunities			1	2021
1	NO	2. Not diabetes related	SC3_180	Costea M.; Mihai A.; Seul A.	3D MODELLING OF CUSTOMIZED LASTS BASED ON ANTHROPOMETRIC DATA ACQUIRED FROM 3D FOOT SCANNING – ONE CASE STUDY; [LA MODÉLISATION 3D DES FORMES CHAUSSURE PERSONNALISÉES À PARTIR DE DONNÉES ANTHROPOMÉTRIQUES OBTENUES PAR LA NUMÉRISATION 3D DU PIED – ÉTUDE DE CAS]; [MODELAREA 3D A CALAPOADELOR PERSONALIZATE ÎN BAZA DATELOR ANTROPOMETRICE OBȚINUTE PRIN SCANAREA 3D A PICIORULUI – STUDIU DE CAZ]	Leather and Footwear Journal	22	2	87	2022
1	NO	2. Not diabetes related	SC3_181	Jafarnezhadgero A.A.; Dehghani M.; Abdollahpourdarvishani M.; Sheikhalizadeh H.; Akrami M.	Effect of textured foot orthoses on walking plantar pressure variables in children with autism spectrum disorders	Journal of Biomechanics	129			2021
1	NO	2. Not diabetes related	SC3_182	Nirenberg M.S.; Ansert E.; Krishan K.; Kanchan T.	Two-dimensional metric comparison between dynamic bare and sock-clad footprints for its forensic implications – A pilot study	Science and Justice	59	1	46	2019
1	NO	10. Textbook - relevant	SC3_183	Richie D.H., Jr.	Pathomechanics of common foot disorders	Pathomechanics of Common Foot Disorders			1	2020
1	NO	2. Not diabetes related	SC3_184	van Hoeve S.; Poeze M.	Multisegment Foot Models and Clinical Application After Foot and Ankle Trauma: A Review	Journal of Foot and Ankle Surgery	58	4	748	2019
1	NO	2. Not diabetes related	SC3_185	Reynard F.; Christe D.; Terrier P.	Postural control in healthy adults: Determinants of trunk sway assessed with a chest-worn accelerometer in 12 quiet standing tasks	PLoS ONE	14	1		2019
1	NO	20. Biomechanics or gait related	SC3_186	Ghomian B.; Naemi R.; Mehdizadeh S.; Jafari H.; Ebrahimi Takamjani I.; Aghili R.; Machado J.M.; Silva L.F.S.F.; Saeedi H.	Gait stability of diabetic patients is altered with the rigid rocker shoes	Clinical Biomechanics	69		197	2019
1	NO	2. Not diabetes related	SC3_187	Alonso-Montero C.; Torres-Rubio A.; Padrós-Flores N.; Navarro-Flores E.; Segura-Heras J.V.	Footprint curvature in spanish women: Implications for footwear fit	International Journal of Environmental Research and Public Health	17	6		2020
1	NO	4. Not footwear fit related	SC3_188	Hrvatin I.; Rugelj D.	Risk factors for accidental falls during pregnancy–a systematic literature review	Journal of Maternal-Fetal and Neonatal Medicine	35	25	7015	2022
1	NO	20. Biomechanics or gait related	SC3_189	Bartolo E.; Giacomozzi C.; Coppini D.V.; Gatt A.	The effect of induced joint restriction on plantar pressure during gait – a pilot study	Gait and Posture	90		23	2021
1	NO	7. Ulcer treatment: non-surgical	SC3_191	Burgess J.L.; Wyant W.A.; Abujamra B.A.; Kirsner R.S.; Jozic I.	Diabetic wound-healing science	Medicina (Lithuania)	57	10		2021
1	NO	20. Biomechanics or gait related	SC3_192	Moisan G.; Descarreaux M.; Cantin V.	The influence of footwear on walking biomechanics in individuals with chronic ankle instability	PLoS ONE	15	2024-09-09		2020
1	NO	2. Not diabetes related	SC3_193	Komisar V.; McIlroy W.E.; Duncan C.A.	Individual, task, and environmental influences on balance recovery: A narrative review of the literature and implications for preventing occupational falls	IISE Transactions on Occupational Ergonomics and Human Factors	7	2	91	2019
1	NO	20. Biomechanics or gait related	SC3_194	Nagano H.; Sparrow W.A.; Begg R.	Exercise and the elderly: Gait and balance	Exercise to Prevent and Manage Chronic Disease Across the Lifespan			423	2022
1	NO	2. Not diabetes related	SC3_195	Xiao S.; Zhang X.; Deng L.; Zhang S.; Cui K.; Fu W.	Relationships between foot morphology and foot muscle strength in healthy adults	International Journal of Environmental Research and Public Health	17	4		2020
1	NO	2. Not diabetes related	SC3_196	Tashiro S.; Gotou N.; Oku Y.; Sugano T.; Nakamura T.; Suzuki H.; Otomo N.; Yamada S.; Tsuji T.; Asato Y.; Ishii N.	Relationship between plantar pressure and sensory disturbance in patients with hansen’s disease—preliminary research and review of the literature	Sensors (Switzerland)	20	23	1	2020
1	NO	15. Review - relevant	SC3_197	Fu X.-L.; Ding H.; Miao W.-W.; Mao C.-X.; Zhan M.-Q.; Chen H.-L.	Global recurrence rates in diabetic foot ulcers: A systematic review and meta-analysis	Diabetes/Metabolism Research and Reviews	35	6		2019
1	NO	2. Not diabetes related	SC3_198	Gorwa J.; Michnik R.; Nowakowska-Lipiec K.	In pursuit of the perfect dancer’s ballet foot. The footprint, stabilometric, pedobarographic parameters of professional ballet dancers	Biology	10	5		2021
1	NO	20. Biomechanics or gait related	SC3_199	Park C.; Kang N.; Jeon K.; Park K.	Quantifying the Dynamic Stability of Gait Patterns in People with Hallux Valgus	Applied Bionics and Biomechanics	2021			2021
1	NO	20. Biomechanics or gait related	SC3_200	Mahieu C.; Salvia P.; Beyer B.; Rooze M.; Feipel V.; Van Sint Jan S.	Metatarsal arch deformation and forefoot kinematics during gait in asymptomatic subjects	International Biomechanics	6	1	75	2019
1	NO	4. Not footwear fit related	SC3_202	Lim T.-C.	Refined shear correction factor for very thick simply supported and uniformly loaded isosceles right triangular auxetic plates	Smart Materials and Structures	25	5		2016
1	NO	20. Biomechanics or gait related	SC3_203	Mayich D.J.; Novak A.; Vena D.; Daniels T.R.; Brodsky J.W.	Gait analysis in orthopedic foot and ankle surgery - Topical review, part 1: Principles and uses of gait analysis	Foot and Ankle International	35	1	80	2014
1	NO	4. Not footwear fit related	SC3_204	Zdziarski L.A.; Chen C.; Horodyski M.; Vincent K.R.; Vincent H.K.	Kinematic, Cardiopulmonary, and Metabolic Responses of Overweight Runners While Running at Self-Selected and Standardized Speeds	PM and R	8	2	152	2016
1	NO	20. Biomechanics or gait related	SC3_205	Gill S.; Hearn J.; Powell G.; Scheme E.	Design of a multi-sensor IoT-enabled assistive device for discrete and deployable gait monitoring	2017 IEEE Healthcare Innovations and Point of Care Technologies, HI-POCT 2017	2017-December		216	2017
1	NO	2. Not diabetes related	SC3_206	Saghazadeh M.; Kitano N.; Okura T.	Gender differences of foot characteristics in older Japanese adults using a 3D foot scanner	Journal of Foot and Ankle Research	8	1		2015
1	NO	20. Biomechanics or gait related	SC3_207	Crews R.T.; Yalla S.V.	Biomechanical and physical activity considerations for diabetic peripheral neuropathy	Gait Biometrics: Basic Patterns, Role of Neurological Disorders and Effects of Physical Activity			45	2013
1	NO	20. Biomechanics or gait related	SC3_208	Mustapa A.; Justine M.; Mohd Mustafah N.; Jamil N.; Manaf H.	Postural Control and Gait Performance in the Diabetic Peripheral Neuropathy: A Systematic Review	BioMed Research International	2016			2016
1	NO	20. Biomechanics or gait related	SC3_209	Zhou J.; Chen W.; Xu B.; Liu Y.; Yu Y.	Relationship between the changes of diabetic plantar size and diabetic plantar pressure	32nd Congress of the International Union of Leather Technologists and Chemist Societies, IULTCS 2013				2013
1	NO	2. Not diabetes related	SC3_210	Isableu B.; Hlavackova P.; Diot B.; Vuillerme N.	Regularity of center of pressure trajectories in expert gymnasts during bipedal closed-eyes quiet standing	Frontiers in Human Neuroscience	11			2017
1	NO	2. Not diabetes related	SC3_211	Lin Y.-C.; Lin Y.-T.	Human recognition based on plantar pressure patterns during gait	Journal of Mechanics in Medicine and Biology	13	2		2013
1	NO	2. Not diabetes related	SC3_212	Rebula J.R.; Ojeda L.V.; Adamczyk P.G.; Kuo A.D.	Measurement of foot placement and its variability with inertial sensors	Gait and Posture	38	4	974	2013
1	NO	2. Not diabetes related	SC3_213	Robinson N.G.	Interactive medical acupuncture anatomy	Interactive Medical Acupuncture Anatomy			1	2016
1	NO	7. Ulcer treatment: non-surgical	SC3_214	van Deursen R.W.M.; Bouwman E.F.H.	Diabetic foot care within the context of rehabilitation: keeping people with diabetic neuropathy on their feet. A narrative review	Physical Therapy Reviews	22	2024-04-03	177	2017
1	NO	2. Not diabetes related	SC3_215	Nunns M.; Stiles V.; Fulford J.; Dixon S.	Estimated third metatarsal bending stresses are highly susceptible to variations in bone geometry	Footwear Science	9	3	127	2017
1	NO	20. Biomechanics or gait related	SC3_216		Characteristics of normal gait and factors influencing it	Kinesiology: The Mechanics and Pathomechanics of Human Movement: Second Edition			892	2013
1	NO	20. Biomechanics or gait related	SC3_217	Kraan C.M.; Tan A.H.J.; Cornish K.M.	The developmental dynamics of gait maturation with a focus on spatiotemporal measures	Gait and Posture	51		208	2017
1	NO	20. Biomechanics or gait related	SC3_218	Donath L.; Faude O.; Lichtenstein E.; Nuesch C.; Mündermann A.	Validity and reliability of a portable gait analysis system for measuring spatiotemporal gait characteristics: Comparison to an instrumented treadmill	Journal of NeuroEngineering and Rehabilitation	13	1		2016
1	NO	20. Biomechanics or gait related	SC3_219	Keene D.J.; Willett K.; Lamb S.E.	The effects of ankle supports on gait in adults: A randomized cross-over study	Journal of Electromyography and Kinesiology	25	6	973	2015
1	NO	9. Textbook - non-relevant	SC3_220	Ombregt L.	A system of orthopaedic medicine, 3rd Edition	A System of Orthopaedic Medicine, 3rd Edition			1	2013
1	NO	4. Not footwear fit related	SC3_221	Crews R.T.; Yalla S.V.; Fleischer A.E.; Wu S.C.	A growing troubling triad: Diabetes, aging, and falls	Journal of Aging Research	2013			2013
1	NO	7. Ulcer treatment: non-surgical	SC3_222	Cheng Q.; Lazzarini P.A.; Gibb M.; Derhy P.H.; Kinnear E.M.; Burn E.; Graves N.; Norman R.E.	A cost-effectiveness analysis of optimal care for diabetic foot ulcers in Australia	International Wound Journal	14	4	616	2017
1	NO	5. Orthotic/insole rather than footwear	SC3_223	Anggoro P.W.; Saputra E.; Tauviqirrahman M.; Jamari J.; Bayuseno A.P.	A 3-dimensional finite element analysis of the insole shoe orthotic for foot deformities	International Journal of Applied Engineering Research	12	15	5254	2017
1	NO	4. Not footwear fit related	SC3_225	Ghomian B.; Mehdizadeh S.; Aghili R.; Naemi R.; Jafari H.; MacHado J.; Silva L.F.; Lobarinhas P.; Saeedi H.	Rocker outsole shoes and margin of stability during walking: A preliminary study	2017 International Conference on Engineering, Technology and Innovation: Engineering, Technology and Innovation Management Beyond 2020: New Challenges, New Approaches, ICE/ITMC 2017 - Proceedings	2018-January		673	2017
1	NO	2. Not diabetes related	SC3_226	Shamata A.; Thompson T.	Documentation and analysis of traumatic injuries in clinical forensic medicine involving structured light three-dimensional surface scanning versus photography	Journal of Forensic and Legal Medicine	58		93	2018
1	NO	2. Not diabetes related	SC3_227	Luo Y.	Image-based multilevel biomechanical modeling for fall-induced hip fracture	Image-Based Multilevel Biomechanical Modeling for Fall-Induced Hip Fracture			1	2017
1	NO	5. Orthotic/insole rather than footwear	SC3_228	Turcato A.M.; Godi M.; Giordano A.; Schieppati M.; Nardone A.	The generation of centripetal force when walking in a circle: Insight from the distribution of ground reaction forces recorded by plantar insoles	Journal of NeuroEngineering and Rehabilitation	12	1		2015
1	NO	4. Not footwear fit related	SC3_229	Karimi M.T.	The Evaluation of Foot Rockers on the Kinematic Parameters of Individuals With Diabetes	Foot and Ankle Specialist	11	4	322	2018
1	NO	9. Textbook - non-relevant	SC3_230	Ombregt L.	A System of Orthopaedic Medicine: Third Edition	A System of Orthopaedic Medicine: Third Edition			1	2013
1	NO	9. Textbook - non-relevant	SC3_231	Les D.H.	Aquatic dicotyledons of North America: Ecology, life history, and systematics	Aquatic Dicotyledons of North America: Ecology, Life History, and Systematics			1	2017
1	NO	4. Not footwear fit related	SC3_232	McClymont J.; Pataky T.C.; Crompton R.H.; Savage R.; Bates K.T.	The nature of functional variability in plantar pressure during a range of controlled walking speeds	Royal Society Open Science	3	8		2016
1	NO	4. Not footwear fit related	SC3_233	Niu W.; Wang L.; Zhu R.; Li B.	A three-dimensional morpological measurement and in vitro biomechanical study of metatarsals	Journal of Mechanics in Medicine and Biology	15	6		2015
1	NO	2. Not diabetes related	SC3_234	Zhang S.; Li L.	Feedforward and feedback control for gait and balance	Gait Biometrics: Basic Patterns, Role of Neurological Disorders and Effects of Physical Activity			191	2013
1	NO	18. Not study e.g. guideline, article etc.	SC3_235	Abhilash M.; Augustine R.	Diabetes and health care: An overview	Diabetes Mellitus and Human Health Care: A Holistic Approach to Diagnosis and Treatment			1	2016
1	NO	2. Not diabetes related	SC3_237	Saito I.; Okada K.; Nishi T.; Wakasa M.; Saito A.; Sugawara K.; Takahashi Y.; Kinoshita K.	Foot pressure pattern and its correlation with knee range of motion limitations for individuals with medial knee osteoarthritis	Archives of Physical Medicine and Rehabilitation	94	12	2502	2013
1	NO	19. Not foot ulcer related	SC3_238	Bloch F.; Thibaud M.; Tournoux-Facon C.; Brèque C.; Rigaud A.-S.; Dugué B.; Kemoun G.	Estimation of the risk factors for falls in the elderly: Can meta-analysis provide a valid answer?	Geriatrics and Gerontology International	13	2	250	2013
1	NO	2. Not diabetes related	SC3_239	Dobson J.A.; Riddiford-Harland D.L.; Bell A.F.; Steele J.R.	The three-dimensional shapes of underground coal miners’ feet do not match the internal dimensions of their work boots	Ergonomics	61	4	588	2018
1	NO	2. Not diabetes related	SC3_240	Shu Y.; Mei Q.; Fernandez J.; Li Z.; Feng N.; Gu Y.	Foot morphological difference between habitually shod and unshod runners	PLoS ONE	10	7		2015
1	NO	2. Not diabetes related	SC3_241	Turcato A.M.; Godi M.; Giardini M.; Arcolin I.; Nardone A.; Giordano A.; Schieppati M.	Abnormal gait pattern emerges during curved trajectories in high-functioning Parkinsonian patients walking in line at normal speed	PLoS ONE	13	5		2018
1	NO	5. Orthotic/insole rather than footwear	SC3_242	Nagano H.; Begg R.K.	Shoe-insole technology for injury prevention in walking	Sensors (Switzerland)	18	5		2018
1	NO	19. Not foot ulcer related	SC3_243	Goodworth A.D.; Kunsman M.; Depietro V.; Lapenta G.; Miles K.; Murphy J.	Characterization of how a walking boot affects balance	Journal of Prosthetics and Orthotics	26	1	54	2014
1	NO	2. Not diabetes related	SC3_244	Calvo-Lobo C.; García A.R.; Iglesias M.E.L.; López-López D.; Rodríguez-Sanz D.; Romero-Morales C.; Becerro-De-Bengoa-Vallejo R.	The relationship between shoe fitting and foot health of persons with down syndrome: A case control study	International Journal of Environmental Research and Public Health	15	5		2018
1	NO	5. Orthotic/insole rather than footwear	SC3_245	Arvin M.; Kamyab M.; Moradi V.; Hajiaghaei B.; Maroufi N.	Influence of modified solid ankle-foot orthosis to be used with and without shoe on dynamic balance and gait characteristic in asymptomatic people	Prosthetics and Orthotics International	37	2	145	2013
1	NO	2. Not diabetes related	SC3_246	Goldcher A.	Foot and shoe: An ignored couple at medical risk; [Pied et chaussure: Un couple à risque médical méconnu]	Bulletin de l'Academie Nationale de Medecine	200	6	1167	2016
1	NO	4. Not footwear fit related	SC3_247	Song E.; Yoon S.-W.; Son H.; Yu S.	Foot measurement using 3D scanning model	International Journal of Fuzzy Logic and Intelligent Systems	18	3	167	2018
1	NO	3. Not footwear related	SC3_248	Terrier P.; Reynard F.	To what extent does not wearing shoes affect the local dynamic stability of walking?: Effect size and intrasession repeatability	Journal of Applied Biomechanics	30	2	305	2014
1	NO	2. Not diabetes related	SC3_249	Salariesker F.; Anbarian M.; Yazdani A.H.	The effect of knee bracing on plantar pressure variables of healthy females during stance phase of gait	Scientific Journal of Kurdistan University of Medical Sciences	18	4	75	2013
1	NO	20. Biomechanics or gait related	SC3_250	Apps C.; Sterzing T.; O'Brien T.; Ding R.; Lake M.	Biomechanical locomotion adaptations on uneven surfaces can be simulated with a randomly deforming shoe midsole	Footwear Science	9	2	65	2017
1	NO	2. Not diabetes related	SC3_251	Stolwijk N.M.; Duysens J.; Louwerens J.W.K.; van de Ven Y.H.M.; Keijsers N.L.W.	Flat Feet, Happy Feet? Comparison of the Dynamic Plantar Pressure Distribution and Static Medial Foot Geometry between Malawian and Dutch Adults	PLoS ONE	8	2		2013
1	NO	2. Not diabetes related	SC3_252	Arena S.L.; Garman C.R.; Nussbaum M.A.; Madigan M.L.	Required friction during overground walking is lower among obese compared to non-obese older men, but does not differ with obesity among women	Applied Ergonomics	62		77	2017
1	NO	2. Not diabetes related	SC3_253	Zhou J.; Zhang Y.; Chen W.; Xu B.	Investigation of children's foot arch based on the variation between static and dynamic footprint; [Examinarea bol{thorn}ii piciorului la copii pe baza varia{thorn}iei dintre amprenta plantarã în stare staticã şi dinamicã]	Leather and Footwear Journal	14	4	205	2014
1	NO	2. Not diabetes related	SC3_254	Duerinck S.; Hagman F.; Jonkers I.; Van Roy P.; Vaes P.	Forefoot deformation during stance: Does the forefoot collapse during loading?	Gait and Posture	39	1	40	2014
1	NO	20. Biomechanics or gait related	SC3_255	Leardini A.; Caravaggi P.	Kinematic foot models for instrumented gait analysis	Handbook of Human Motion	2024-03-01		547	2018
1	NO	2. Not diabetes related	SC3_256	White T.O.; Bugler K.E.	Ankle fractures	Rockwood, Green, and Wilkins Fractures in Adults and Children: Eighth Edition	2024-02-02			2014
1	NO	4. Not footwear fit related	SC3_257	Aerts W.; Scarton A.; De Groote F.; Guiotto A.; Sawacha Z.; Cobelli C.; Vander Sloten J.; Jonkers I.	Validation of plantar pressure simulations using finite and discrete element modelling in healthy and diabetic subjects	Computer Methods in Biomechanics and Biomedical Engineering	20	13	1442	2017
1	NO	14. Review - non-relevant	SC3_258	Jarchi D.; Pope J.; Lee T.K.M.; Tamjidi L.; Mirzaei A.; Sanei S.	A Review on Accelerometry-Based Gait Analysis and Emerging Clinical Applications	IEEE Reviews in Biomedical Engineering	11		177	2018
1	NO	3. Not footwear related	SC3_259	Allet L.; Kim H.; Ashton-Miller J.; De Mott T.; Richardson J.K.	Step length after discrete perturbation predicts accidental falls and fall-related injury in elderly people with a range of peripheral neuropathy	Journal of Diabetes and its Complications	28	1	79	2014
1	NO	2. Not diabetes related	SC3_260	Shaker J.L.	Stress and Insufficiency Fractures	Clinical Reviews in Bone and Mineral Metabolism	16	1	3	2018
1	NO	2. Not diabetes related	SC3_261	Tang Y.	Pressure distribution patterns and shapes of foot under long-term loads	Leather and Footwear Journal	17	3	163	2017
1	NO	14. Review - non-relevant	SC3_262	Ramirez-Bautista J.A.; Hernández-Zavala A.; Chaparro-Cárdenas S.L.; Huerta-Ruelas J.A.	Review on plantar data analysis for disease diagnosis	Biocybernetics and Biomedical Engineering	38	2	342	2018
1	NO	20. Biomechanics or gait related	SC3_263	Martino G.; Ivanenko Y.P.; d’Avella A.; Serrao M.; Ranavolo A.; Draicchio F.; Cappellini G.; Casali C.; Lacquaniti F.	Neuromuscular adjustments of gait associated with unstable conditions	Journal of Neurophysiology	114	5	2867	2015
1	NO	9. Textbook - non-relevant	SC3_264	Shumway-Cook A.; Woollacott M.H.	Motor control: Translating research into clinical practice: Fourth edition	Motor Control: Translating Research into Clinical Practice: Fourth Edition			1	2014
1	NO	14. Review - non-relevant	SC3_265	Mukhra R.; Krishan K.; Kanchan T.	Bare footprint metric analysis methods for comparison and identification in forensic examinations: A review of literature	Journal of Forensic and Legal Medicine	58		101	2018
1	NO	2. Not diabetes related	SC3_266	Pataky T.C.	Spatial resolution in plantar pressure measurement revisited	Journal of Biomechanics	45	12	2116	2012
1	NO	4. Not footwear fit related	SC3_267	Sathish Babu G.; Priyadharshini R.; Saraswathy G.; Das B.N.; Viswanathan V.	Study of dynamic foot profile of persons with diabetes using plantar pressure analysis	Proceedings of the 34th IULTCS Congress: Science and Technology for Sustainability of Leather			292	2017
1	NO	18. Not study e.g. guideline, article etc.	SC3_268	Quinton T.R.; Lazzarini P.A.; Boyle F.M.; Russell A.W.; Armstrong D.G.	How do Australian podiatrists manage patients with diabetes? The Australian diabetic foot management survey	Journal of Foot and Ankle Research	8	1		2015
1	NO	2. Not diabetes related	SC3_270	Li W.; Roberto D.	Design of a Tri-Axial Force Measurement Transducer for Plantar Force Measurements	Journal of Dynamic Systems, Measurement and Control, Transactions of the ASME	140	8		2018
1	NO	9. Textbook - non-relevant	SC3_271	Overfield T.	Biological variation in health and illness: Race, age, and sex differences, 2nd edition	Biological Variation in Health and Illness: Race, Age, and Sex Differences, 2nd Edition			1	2017
1	NO	19. Not foot ulcer related	SC3_272	Branthwaite H.; Chockalingam N.; Greenhalgh A.; Chatzistergos P.	The impact of different footwear characteristics, of a ballet flat pump, on centre of pressure progression and perceived comfort	Foot	24	3	116	2014
1	NO	20. Biomechanics or gait related	SC3_274	Stephen D.G.; Wilcox B.J.; Niemi J.B.; Franz J.; Casey Kerrigan D.; D'Andrea S.E.	Baseline-dependent effect of noise-enhanced insoles on gait variability in healthy elderly walkers	Gait and Posture	36	3	537	2012
1	NO	20. Biomechanics or gait related	SC3_277	Li G.; Liu T.; Yi J.	Wearable Sensor System for Detecting Gait Parameters of Abnormal Gaits: A Feasibility Study	IEEE Sensors Journal	18	10	4234	2018
1	NO	20. Biomechanics or gait related	SC3_278	Croce U.D.; Cereatti A.; Mancini M.	Gait parameters estimated using inertial measurement units	Handbook of Human Motion	2024-03-01		245	2018
1	NO	14. Review - non-relevant	SC3_279	Gazes M.I.; Zeichner J.	Onychomycosis in close quarter living review of the literature	Mycoses	56	6	610	2013
1	NO	2. Not diabetes related	SC3_280	Guo L.-Y.; Lin C.-F.; Yang C.-H.; Hou Y.-Y.; Liu H.-L.; Wu W.-L.; Lin H.-T.	Effect on plantar pressure distribution with wearing different base size of high-heel shoes during walking and slow running	Journal of Mechanics in Medicine and Biology	12	1		2012
1	NO	2. Not diabetes related	SC3_281	Rubinstein M.; Eliakim A.; Steinberg N.; Nemet D.; Ayalon M.; Zeev A.; Pantanowitz M.; Brosh T.	Biomechanical characteristics of overweight and obese children during five different walking and running velocities§	Footwear Science	9	3	149	2017
1	NO	2. Not diabetes related	SC3_282	Fairus F.Z.; Joseph L.H.; Omar B.; Ahmad J.; Sulaiman R.	Intra-rater reliability and minimal detectable change of vertical ground reaction force measurement during gait and half-squat tasks on healthy male adults	Malaysian Journal of Medical Sciences	23	2	21	2016
1	NO	2. Not diabetes related	SC3_283	Williams C.M.; Michalitsis J.; Murphy A.; Rawicki B.; Haines T.P.	Do external stimuli impact the gait of children with idiopathic toe walking? A study protocol for a within-subject randomised control trial	BMJ Open	3	3		2013
1	NO	5. Orthotic/insole rather than footwear	SC3_284	Miranda D.L.; Hsu W.-H.; Petersen K.; Fitzgibbons S.; Niemi J.; Lesniewski-Laas N.; Walsh C.J.	Sensory enhancing insoles modify gait during inclined treadmill walking with load	Medicine and Science in Sports and Exercise	48	5	860	2016
1	NO	19. Not foot ulcer related	SC3_285	Fakoya A.O.J.; Otohinoyi D.A.; Fakoya F.A.	Correlation of some predisposing intrinsic conditions with the morphological integrity of the Achilles tendon	Annals of African Medicine	17	2	58	2018
1	NO	20. Biomechanics or gait related	SC3_286	Francia P.; Gulisano M.; Anichini R.; Seghieri G.	Diabetic Foot and Exercise Therapy: Step by Step The Role of Rigid Posture and Biomechanics Treatment	Current Diabetes Reviews	10	2	86	2014
1	NO	2. Not diabetes related	SC3_287	Rum L.; Laudani L.; Macaluso A.; Vannozzi G.	Upper body accelerations during planned gait termination in young and older women	Journal of Biomechanics	65		138	2017
1	NO	2. Not diabetes related	SC3_288	Ganesan B.; Luximon A.; Al-Jumaily A.A.; Yip J.; Gibbons P.J.; Chivers A.	Developing a three-dimensional (3D) assessment method for clubfoot-A study protocol	Frontiers in Physiology	8	JAN		2018
1	NO	3. Not footwear related	SC3_289	Telfer S.; Kindig M.W.; Sangeorzan B.J.; Ledoux W.R.	Metatarsal shape and foot type: A geometric morphometric analysis	Journal of Biomechanical Engineering	139	3		2017
1	NO	2. Not diabetes related	SC3_290	Ilkit M.; Durdu M.	Tinea pedis: The etiology and global epidemiology of a common fungal infection	Critical Reviews in Microbiology	41	3	374	2015
1	NO	2. Not diabetes related	SC3_292	Carvalho C.E.; da Silva R.A.; Gil A.W.; Oliveira M.R.; Nascimento J.A.; Pires-Oliveira D.A.A.	Relationship between foot posture measurements and force platform parameters during two balance tasks in older and younger subjects	Journal of Physical Therapy Science	27	3	705	2015
1	NO	2. Not diabetes related	SC3_293	Wu X.; Lockhart T.E.; Yeoh H.T.	Effects of obesity on slip-induced fall risks among young male adults	Journal of Biomechanics	45	6	1042	2012
1	NO	2. Not diabetes related	SC3_294	Zhou J.; Ning X.; Fathallah F.	Investigating the effects of movement speed on the lumbopelvic coordination during trunk flexion	Human Movement Science	48		153	2016
1	NO	5. Orthotic/insole rather than footwear	SC3_295	Lewinson R.T.; Madden R.; Killick A.; Wannop J.W.; Preston Wiley J.; Lun V.M.Y.; Patel C.; LaMothe J.M.; Stefanyshyn D.J.	Foot structure and knee joint kinetics during walking with and without wedged footwear insoles	Journal of Biomechanics	73		192	2018
1	NO	2. Not diabetes related	SC3_297	Wu X.; Yeoh H.T.	Intrinsic factors associated with pregnancy falls	Workplace Health and Safety	62	10	403	2014
1	NO	3. Not footwear related	SC3_298	Ryan J.; Gormley J.	Measurement of energy expenditure by activity monitors	Physical Therapy Reviews	18	4	239	2013
1	NO	20. Biomechanics or gait related	SC3_299	Mei Z.; Zhao G.; Ivanov K.; Guo Y.; Zhu Q.; Zhou Y.; Wang L.	Sample entropy characteristics of movement for four foot types based on plantar centre of pressure during stance phase	BioMedical Engineering Online	12	1		2013
1	NO	9. Textbook - non-relevant	SC3_300	Cunningham C.; Scheuer L.; Black S.	Developmental Juvenile Osteology: Second Edition	Developmental Juvenile Osteology: Second Edition			1	2016
1	NO	20. Biomechanics or gait related	SC3_301	Tucker M.; Kavanagh J.; Morrison S.; Barrett R.	Differences in rapid initiation and termination of voluntary postural sway associated with ageing and falls-risk	Journal of Motor Behavior	42	5	277	2010
1	NO	5. Orthotic/insole rather than footwear	SC3_302	Mohamed O.; Cerny K.; Rojek L.; Herbert K.; Turner R.; Waistell S.	The effects of plastazote® and aliplast®/plastazote® orthoses on plantar pressures in elderly persons with diabetic neuropathy	Journal of Prosthetics and Orthotics	16	2	55	2004
1	NO	2. Not diabetes related	SC3_303	Makiura D.; Doi T.; Asai T.; Yamaguchi R.; Komatsu M.; Kojima M.; Ono K.; Ono R.; Hirata S.	Does gender difference exist in gait stability? Gait analysis using a tri-axial accelerometer	Rigakuryoho Kagaku	25	6	923	2010
1	NO	20. Biomechanics or gait related	SC3_304	Kirtley C.	Clinical gait analysis: Theory and practice	Clinical Gait Analysis: Theory and Practice			1	2006
1	NO	2. Not diabetes related	SC3_305	Wu G.; Hitt J.	Ground contact characteristics of Tai Chi gait	Gait and Posture	22	1	32	2005
1	NO	19. Not foot ulcer related	SC3_306	Furman J.M.; Raz Y.; Whitney S.L.	Geriatric vestibulopathy assessment and management	Current Opinion in Otolaryngology and Head and Neck Surgery	18	5	386	2010
1	NO	2. Not diabetes related	SC3_308	Thies S.B.; Richardson J.K.; Ashton-Miller J.A.	Effects of surface irregularity and lighting on step variability during gait: A study in healthy young and older women	Gait and Posture	22	1	26	2005
1	NO	2. Not diabetes related	SC3_310	Stöggl T.; Müller E.	Magnitude and variation in muscle activity and kinematics during walking before and after a 10-week adaptation period using unstable (MBT) shoes	Footwear Science	4	2	131	2012
1	NO	7. Ulcer treatment: non-surgical	SC3_311	Fujiwara Y.; Kishida K.; Terao M.; Takahara M.; Matsuhisa M.; Funahashi T.; Shimomura I.; Shimizu Y.	Beneficial effects of foot care nursing for people with diabetes mellitus: An uncontrolled before and after intervention study	Journal of Advanced Nursing	67	9	1952	2011
1	NO	3. Not footwear related	SC3_312	Kavanagh J.J.; Menz H.B.	Accelerometry: A technique for quantifying movement patterns during walking	Gait and Posture	28	1	1	2008
1	NO	2. Not diabetes related	SC3_313	Alderson L.; Watson T.; Main E.	Assessment of dynamic walking balance in children with acquired brain injury	Physical Therapy Reviews	12	1	3	2007
1	NO	4. Not footwear fit related	SC3_314	Drerup B.; Tilkorn D.; Wetz H.H.	Effect of weight load and carrying conditions on plantar peak; [Der einfluss von getragener last und tragetechnik auf den plantare spitzendruck]	Orthopade	32	3	207	2003
1	NO	2. Not diabetes related	SC3_315	Patterson M.; Caulfield B.	Using a shoe mounted tri-axial accelerometer to detect kinematic changes during stiff ankle walking	Proceedings of the Annual International Conference of the IEEE Engineering in Medicine and Biology Society, EMBS			3492	2011
1	NO	3. Not footwear related	SC3_316	Aminian K.	Monitoring human movement with body-fixed sensors and its clinical applications	Computational Intelligence for Movement Sciences: Neural Networks and Other Emerging Techniques			101	2006
1	NO	4. Not footwear fit related	SC3_317	Janchai S.; Tantisiriwat N.	Reliability of foot caliper.	Journal of the Medical Association of Thailand = Chotmaihet thangphaet	88 Suppl 4		S85	2005
1	NO	2. Not diabetes related	SC3_318	Du X.-N.; Zhao X.-Z.; Zhang X.	Foot platar pressure and gait features of flatfoot and normal foot	Journal of Clinical Rehabilitative Tissue Engineering Research	12	46	9058	2008
1	NO	2. Not diabetes related	SC3_319	Vanderpool M.T.; Collins S.H.; Kuo A.D.	Ankle fixation need not increase the energetic cost of human walking	Gait and Posture	28	3	427	2008
1	NO	4. Not footwear fit related	SC3_320	Zhou J.; Yang L.; Chen W.; Petr H.; Xu B.	Characteristics of diabetic patients with hallux valgus based on the plantar pressure and foot dimension measurement	31st IULTCS Congress				2011
1	NO	2. Not diabetes related	SC3_321	Menant J.C.; Steele J.R.; Menz H.B.; Munro B.J.; Lord S.R.	Rapid gait termination: Effects of age, walking surfaces and footwear characteristics	Gait and Posture	30	1	65	2009
1	NO	9. Textbook - non-relevant	SC3_322	Evans R.C.	Illustrated Orthopedic Physical Assessment, Third Edition	Illustrated Orthopedic Physical Assessment, Third Edition			1	2008
1	NO	20. Biomechanics or gait related	SC3_323	Lee W.E.	Podiatric Biomechanics: An historical appraisal and discussion of the root model as a clinical system of approach in the present context of theoretical uncertainty	Clinics in Podiatric Medicine and Surgery	18	4	555	2001
1	NO	2. Not diabetes related	SC3_324	Pauk J.; Daunoraviciene K.; Ihnatouski M.; Griskevicius J.; Raso J.V.	Analysis of the plantar pressure distribution in children with foot deformities	Acta of Bioengineering and Biomechanics	12	1	29	2010
1	NO	2. Not diabetes related	SC3_325	Ogasawara Y.	Prevalence and Patient's Consciousness of Tinea Pedis and Onychomycosis	Japanese Journal of Medical Mycology	44	4	253	2003
1	NO	9. Textbook - non-relevant	SC3_326	Ross M.; Dyson S.	Diagnosis and Management of Lameness in the Horse: Second Edition	Diagnosis and Management of Lameness in the Horse: Second Edition			1	2010
1	NO	18. Not study e.g. guideline, article etc.	SC3_327	Hamm R.L.; Scarborough P.	Neuropathic Ulcers	Physical Rehabilitation			803	2007
1	NO	7. Ulcer treatment: non-surgical	SC3_329	Lazzarini L.; Mader J.T.; Calhoun J.H.	Diabetic foot infection	Musculoskeletal Infections			325	2003
1	NO	1. Non-English language	SC3_330	Gede A.	The feet of polyneuropathic diabetics are broader than normal footwear provides; [Die Füe von Diabetikern mit Polyneuropathie sind breiter alsnormales Schuhwerk]	Diabetes und Stoffwechsel	10	5	199	2001
1	YES	6. Non quantitative footwear fit	SC3_331	Litzelman D.K.; Marriott D.J.; Vinicor F.	The role of footwear in the prevention of foot lesions in patients with NIDDM: Conventional wisdom or evidence-based practice?	Diabetes Care	20	2	156	1997
1	NO	9. Textbook - non-relevant	SC3_332	Lord S.R.; Sherrington C.; Menz H.B.; Close J.C.T.	Falls in older people: Risk factors and strategies for prevention, second edition	Falls in Older People: Risk Factors and Strategies for Prevention, Second Edition			1	2007
1	NO	3. Not footwear related	SC3_333	Pérez-Soriano P.; Llana-Belloch S.; Encarnación-Martínez A.; Martínez-Nova A.; Morey-Klapsing G.	Nordic walking practice might improve plantar pressure distribution	Research Quarterly for Exercise and Sport	82	4	593	2011
1	NO	4. Not footwear fit related	SC3_334	Hills A.P.; Hennig E.M.; McDonald M.; Bar-Or O.	Plantar pressure differences between obese and non-obese adults: A biomechanical analysis	International Journal of Obesity	25	11	1674	2001
1	NO	2. Not diabetes related	SC3_335	Rome K.; Frecklington M.; McNair P.; Gow P.; Dalbeth N.	Footwear characteristics and factors influencing footwear choice in patients with gout	Arthritis Care and Research	63	11	1599	2011
1	NO	4. Not footwear fit related	SC3_336	Petcu D.; Pantazi M.; Karavana H.A.; Berijan G.	Reliability of the method of measuring anthropometric parameters based on three-dimensional foot scanning	Proceedings of the 3rd International Conference on Advanced Materials and Systems, ICAMS 2010			301	2010
1	NO	2. Not diabetes related	SC3_339	Kong P.W.; Beauchamp G.; Suyama J.; Hostler D.	Effect of fatigue and hypohydration on gait characteristics during treadmill exercise in the heat while wearing firefighter thermal protective clothing	Gait and Posture	31	2	284	2010
1	NO	2. Not diabetes related	SC3_341	Cech D.; Martin S.T.	Functional Movement Development Across the Life Span	Functional Movement Development Across the Life Span				2012
1	NO	2. Not diabetes related	SC3_343	Mohamed O.; Cerny K.; Jones W.; Burnfield J.M.	The effect of terrain on foot pressures during walking	Foot and Ankle International	26	10	859	2005
1	NO	2. Not diabetes related	SC3_344	Sizer Jr. P.S.; James C.R.	Considerations of sex differences in musculoskeletal anatomy	The Active Female: Health Issues Throughout The Lifespan			25	2008
1	NO	2. Not diabetes related	SC3_345	de Castro A.P.; Rebelatto J.R.; Aurichio T.R.	The effect of gender on foot anthropometrics in older people	Journal of Sport Rehabilitation	20	3	277	2011
1	NO	18. Not study e.g. guideline, article etc.	SC3_346	Saudek C.D.	Progress and promise of diabetes research	JAMA	287	19	2582	2002
1	NO	2. Not diabetes related	SC3_347	Lee S.-Y.; Chou C.-Y.; Hou Y.-Y.; Wang Y.-L.; Yang C.-H.; Guo L.-Y.	The effects of changes in step width on plantar foot pressure patterns of young female subjects during walking	Journal of Mechanics in Medicine and Biology	11	5	1071	2011
1	NO	2. Not diabetes related	SC3_348	Xiong S.; Goonetilleke R.S.; Zhao J.; Li W.; Witana C.P.	Foot deformations under different load-bearing conditions and their relationships to stature and body weight	Anthropological Science	117	2	77	2009
1	NO	2. Not diabetes related	SC3_349	MacKnight C.	Assessing Mobility in Elderly People. A Review of Performance-Based Measures of Balance, Gait and Mobility for Bedside Use	Reviews in Clinical Gerontology	5	4	464	1995
1	NO	2. Not diabetes related	SC3_350	Bennell K.L.; Bowles K.-A.; Payne C.; Cicuttini F.; Williamson E.; Forbes A.; Hanna F.; Davies-Tuck M.; Harris A.; Hinman R.S.	Lateral wedge insoles for medial knee osteoarthritis: 12 Month randomised controlled trial	BMJ	342	7808		2011
1	NO	4. Not footwear fit related	SC3_351	Kryslak-Zielonka I.; Demczuk-Włodarczyk E.; Bieć E.; Masłowski L.	Structure of feet in the type 2 diabetic patients; [Budowa stóp osób chorych na cukrzycȩ typu 2]	Fizjoterapia	14	3	31	2006
1	NO	10. Textbook - relevant	SC3_352	Tyrrell W.; Carter G.	Therapeutic Footwear: A Comprehensive Guide	Therapeutic Footwear: A Comprehensive Guide			1	2008
1	NO	2. Not diabetes related	SC3_353	Houston V.L.; Luo G.; Mason C.P.; Mussman M.; Garbarini M.; Beattie A.C.	Changes in male foot shape and size with weightbearing	Journal of the American Podiatric Medical Association	96	4	330	2006
1	NO	2. Not diabetes related	SC3_354	Shultz S.P.; Browning R.C.; Schutz Y.; Maffeis C.; Hills A.P.	Childhood obesity and walking: Guidelines and challenges	International Journal of Pediatric Obesity	6	2024-06-05	332	2011
1	NO	2. Not diabetes related	SC3_355	Han T.R.; Paik N.J.; Im M.S.	Quantification of the path of center of pressure (COP) using an F-scan in-shoe transducer	Gait and Posture	10	3	248	1999
1	NO	5. Orthotic/insole rather than footwear	SC3_356	Perry S.D.; Radtke A.; McIlroy W.E.; Fernie G.R.; Maki B.E.	Efficacy and effectiveness of a balance-enhancing insole	Journals of Gerontology - Series A Biological Sciences and Medical Sciences	63	6	595	2008
1	NO	20. Biomechanics or gait related	SC3_357	Chau T.; Young S.; Redekop S.	Managing variability in the summary and comparison of gait data	Journal of NeuroEngineering and Rehabilitation	2			2005
1	NO	2. Not diabetes related	SC3_358	Singh N.B.; Nussbaum M.A.; Madigan M.A.	Evaluation of circumferential pressure as an intervention to mitigate postural instability induced by localized muscle fatigue at the ankle	International Journal of Industrial Ergonomics	39	5	821	2009
1	NO	2. Not diabetes related	SC3_359	Waldron T.	Palaeopathology	Palaeopathology			1	2008
1	NO	2. Not diabetes related	SC3_361	Hagger M.; Hudson J.; Williams M.; Stacey P.; Syrjä P.; Hanin Y.L.; Vleck V.E.; Garbutt G.; Terry P.; Yang X.; Telama R.; Leskinen E.; Aagaard P.; Simonsen E.B.; Andersen J.L.; Magnusson P.; Halkjær-Kristensen J.; Dyhre-Poulsen P.; Kleinöder H.; Hartmann U.; Mester J.; Kotzamanidis C.; Patikas D.; Basa L.; Koceja D.M.; Phillips-Web B.; McHugh M.P.; Connolly D.A.J.; Eston R.G.; Kremenic I.J.; Glei…	Communications to the Second Annual Congress of the European College of Sport Science	Journal of Sports Sciences	16	5	389	1998
1	NO	4. Not footwear fit related	SC3_362	Joseph A.J.; Friedman E.A.	Diabetic Nephropathy in the Elderly	Clinics in Geriatric Medicine	25	3	373	2009
1	NO	20. Biomechanics or gait related	SC3_363	Richardson J.K.; Thies S.B.; DeMott T.K.; Ashton-Miller J.A.	Interventions Improve Gait Regularity in Patients with Peripheral Neuropathy while Walking on an Irregular Surface under Low Light	Journal of the American Geriatrics Society	52	4	510	2004
1	NO	18. Not study e.g. guideline, article etc.	SC3_365	Kaye R.A.	The Extra-Depth Toe Box: A Rational Approach	Foot & Ankle International	15	3	146	1994
1	NO	2. Not diabetes related	SC3_366	Park E.S.; Kim H.W.; Park C.I.; Rha D.-w.; Park C.W.	Dynamic Foot Pressure Measurements for Assessing Foot Deformity in Persons With Spastic Cerebral Palsy	Archives of Physical Medicine and Rehabilitation	87	5	703	2006
1	NO	2. Not diabetes related	SC3_367	Hsi W.-L.; Kang J.-H.; Lai J.-S.	Distribution of plantar pressure on the second metatarsal head during walking	Journal of the Formosan Medical Association	103	7	540	2004
1	NO	2. Not diabetes related	SC3_368	Pereira H.	Cork: Biology, Production and Uses	Cork: Biology, Production and Uses				2007
1	NO	2. Not diabetes related	SC3_369	Ingordo V.; Naldi L.; Fracchiolla S.; Colecchia B.	Prevalence and risk factors for superficial fungal infections among Italian Navy cadets	Dermatology	209	3	190	2004
1	NO	2. Not diabetes related	SC3_371	Moe-Nilssen R.; Helbostad J.L.	Interstride trunk acceleration variability but not step width variability can differentiate between fit and frail older adults	Gait and Posture	21	2	164	2005
1	NO	20. Biomechanics or gait related	SC3_375	Kwon O.-Y.; Mueller M.J.	Walking patterns used reduce forefoot plantar pressures in people width diabetic neuropathies	Physical Therapy	81	2	828	2001
1	NO	7. Ulcer treatment: non-surgical	SC3_376	Cavanagh P.R.; Owings T.M.	Nonsurgical Strategies for Healing and Preventing Recurrence of Diabetic Foot Ulcers	Foot and Ankle Clinics	11	4	735	2006
1	NO	2. Not diabetes related	SC3_377	Menant J.C.; Steele J.R.; Menz H.B.; Munro B.J.; Lord S.R.	Optimizing footwear for older people at risk of falls	Journal of Rehabilitation Research and Development	45	8	1167	2008
1	NO	2. Not diabetes related	SC3_378	Cheng J.C.Y.; Leung S.S.F.; Leung A.K.L.; Guo X.; Sher A.; Mak A.F.K.	Change of foot size with weightbearing: A study of 2829 children 3 to 18 years of age	Clinical Orthopaedics and Related Research	342		123	1997
1	NO	2. Not diabetes related	SC3_379	Menz H.B.; Morris M.E.	Footwear characteristics and foot problems in older people	Gerontology	51	5	346	2005
1	NO	4. Not footwear fit related	SC3_380	Kirtley C.	Clinical Gait Analysis	Clinical Gait Analysis				2006
1	NO	2. Not diabetes related	SC3_381	Rodgman A.; Perfetti T.A.	THE CHEMICAL COMPONENTS OF TOBACCO AND TOBACCO SMOKE	The Chemical Components of Tobacco and Tobacco Smoke			1	2012
1	NO	2. Not diabetes related	SC3_383	Graham J.E.; Ostir G.V.; Fisher S.R.; Ottenbacher K.J.	Assessing walking speed in clinical research: a systematic review	Journal of Evaluation in Clinical Practice	14	4	552	2008
1	NO	4. Not footwear fit related	SC3_384	Drerup B.; Beckmann C.; Wetz H.H.	Effect of body weight on plantar peak pressure in diabetic patients; [Der einfluss des körpergewichts auf den plantaren spitzendruck beim diabetiker]	Orthopade	32	3	199	2003
1	NO	4. Not footwear fit related	SC3_385	Reiber G.E.; Smith D.G.; Wallace C.; Sullivan K.; Hayes S.; Vath C.; Maciejewski M.L.; Yu O.; Heagerty P.J.; LeMaster J.	Effect of therapeutic footwear on foot reulceration in patients with diabetes: A randomized controlled trial	JAMA	287	19	2552	2002
1	NO	2. Not diabetes related	SC3_386	Müller S.; Carlsohn A.; Müller J.; Baur H.; Mayer F.	Static and dynamic foot characteristics in children aged 1-13 years: A cross-sectional study	Gait and Posture	35	3	389	2012
1	NO	2. Not diabetes related	SC3_387	Alexander N.B.	Gait disorders in older adults	Journal of the American Geriatrics Society	44	4	434	1996
1	NO	2. Not diabetes related	SC3_388	Bennell K.; Matheson G.; Meeuwisse W.; Brukner P.	Risk factors for stress fractures	Sports Medicine	28	2	91	1999
1	NO	2. Not diabetes related	SC3_389	Erdemir A.; Saucerman J.J.; Lemmon D.; Loppnow B.; Turso B.; Ulbrecht J.S.; Re Cavanagh P.	Local plantar pressure relief in therapeutic footwear: Design guidelines from finite element models	Journal of Biomechanics	38	9	1798	2005
1	NO	2. Not diabetes related	SC3_390	Walther M.; Grosse V.	Forefoot cushioning in safety shoes - A prospective study in the automobile industry; [Vorfußdämpfung im sicherheitsschuh - Eine prospektive studie in der automobilindustrie]	Zentralblatt fur Arbeitsmedizin, Arbeitsschutz und Ergonomie	56	10	312	2006
1	NO	5. Orthotic/insole rather than footwear	SC3_391	Koenraadt K.L.M.; Stolwijk N.M.; van den Wildenberg D.; Duysens J.; Keijsers N.L.W.	Effect of a metatarsal pad on the forefoot during gait	Journal of the American Podiatric Medical Association	102	1	18	2012
1	NO	2. Not diabetes related	SC3_392	Wilken J.; Rao S.; Saltzman C.; Yack H.J.	The effect of arch height on kinematic coupling during walking	Clinical Biomechanics	26	3	318	2011
1	NO	9. Textbook - non-relevant	SC3_393	Mathieson I.; Watkins J.	Pocket Podiatry: Functional Anatomy	Pocket Podiatry: Functional Anatomy				2009
1	NO	19. Not foot ulcer related	SC4_1	Luo X.D.; Xue C.-H.; Li Y.	Study on the foot shape characteristics of the elderly in China	Foot	33		68	2017
1	NO	2. Not diabetes related	SC4_2	Novo-Trillo E.; López-López D.; de Labra C.; Losa-Iglesias M.E.; Becerro-De-bengoa-vallejo R.; Calvo-Lobo C.; Romero-Morales C.; San-Antolín-gil M.	Impact of footwear and foot deformities in patients with Parkinson’s disease: A case-series study	International Journal of Medical Sciences	18	2	372	2020
1	NO	2. Not diabetes related	SC4_3	Lin S.; Zheng R.; Zhao W.; Cao J.; Wang D.	Statistical analysis on multi-factors of dynamic plantar pressure to normal subjects	Biomedical Signal Processing and Control	84			2023
1	NO	2. Not diabetes related	SC4_4	Navarro-Flores E.; Losa-Iglesias M.E.; Casado-Hernández I.; Becerro-de-Bengoa-Vallejo R.; Romero-Morales C.; Palomo-López P.; López-López D.; Jiménez-Cebrián A.M.	Repeatability and reliability of the footwear assessment tool in Spanish patients: A transcultural adaptation	Journal of Tissue Viability	32	1	26	2023
1	NO	3. Not footwear related	SC4_5	James K.; Orkaby A.R.; Schwartz A.W.	Foot Examination for Older Adults	American Journal of Medicine	134	1	30	2021
1	NO	2. Not diabetes related	SC4_6	Naskovica K.; Amdur Zilberfarb I.; Lowenstein L.; Frank Wolf M.	Relations between maternal height, shoe size, and the success of vaginal delivery in birth weight over 4000 g	Taiwanese Journal of Obstetrics and Gynecology	63	1	64	2024
1	NO	14. Review - non-relevant	SC4_7	Li J.	FUNCTIONAL FOOTWEAR DESIGN FOR PREVENTING FALLS IN THE ELDERLY: A SYSTEMATIC RESEARCH BASED ON FAULT TREE ANALYSIS; [LA CONCEPTION FONCTIONNELLE DE CHAUSSURES POUR LA PRÉVENTION DES CHUTES CHEZ LES PERSONNES ÂGÉES : UNE RECHERCHE SYSTÉMATIQUE BASÉE SUR LA MÉTHODE D’ANALYSE DE L’ARBRE DE DÉFAILLANCES]; [DESIGN FUNCȚIONAL DE ÎNCĂLȚĂMINTE PENTRU PREVENIREA CĂDERILOR LA VÂRSTNICI: O CERCETARE SISTEMA…	Leather and Footwear Journal	21	4	217	2021
1	NO	2. Not diabetes related	SC4_8	Dobson J.A.; Riddiford-Harland D.L.; Bell A.F.; Steele J.R.	How do we fit underground coal mining work boots?	Ergonomics	61	11	1496	2018
1	NO	3. Not footwear related	SC4_9	Ribeiro L.B.; Morales I.; Torre W.; Vucovich L.; Simini F.	Plantar Pressure Measurements at Unipedal and Bipedal Stance of Diabetic Foot Patients	IFMBE Proceedings	106		191	2024
1	NO	2. Not diabetes related	SC4_10	Mullins R.M.; Mannix R.E.; Marshall N.J.; Lewis V.J.	Responding to foot health needs of people experiencing homelessness: the role of a publicly funded community-based podiatry service	Journal of Foot and Ankle Research	15	1		2022
1	NO	2. Not diabetes related	SC4_11	Li J.; Shi C.; Li J.	A Hybrid Approach for Shoe Last Matching in Occupational Footwear	Textile Bioengineering and Informatics Symposium Proceedings, TBIS	2023-August		614	2023
1	NO	2. Not diabetes related	SC4_12	O'Rourke B.; Walsh M.E.; Brophy R.; Vallely S.; Murphy N.; Conroy B.; Cunningham C.; Horgan N.F.	Does the shoe really fit? Characterising ill-fitting footwear among community-dwelling older adults attending geriatric services: An observational cross-sectional study	BMC Geriatrics	20	1		2020
1	NO	2. Not diabetes related	SC4_13	Sobhani V.; Nabavinik H.; Aali S.; Badicu G.; Ardigò L.P.	Static and dynamic plantar foot shape following long-term use of military boots	Journal of Men's Health	20	9	79	2024
1	NO	2. Not diabetes related	SC4_14	Wibowo D.B.; Suprihanto A.; Caesarendra W.; Khoeron S.; Glowacz A.; Irfan M.	A simple foot plantar pressure measurement platform system using force-sensing resistors	Applied System Innovation	3	3	1	2020
1	NO	2. Not diabetes related	SC4_15	Seul A.; Viziteu D.-R.; Mihai A.; Curteza A.; Costea M.	Computer-Generated Shoe Lasts Using 3D Scanned Data and Anthropometric Measurements	Lecture Notes in Networks and Systems	605 LNNS		129	2023
1	NO	2. Not diabetes related	SC4_16	Nirenberg M.S.	Footwear-to-feet examination and analysis: Comparing worn footwear to persons and human remains	Science and Justice	63	1	54	2023
1	NO	4. Not footwear fit related	SC4_17	Hegde N.; Bries M.; Melanson E.; Sazonov E.	One size fits all electronics for insole-based activity monitoring	Proceedings of the Annual International Conference of the IEEE Engineering in Medicine and Biology Society, EMBS			3564	2017
1	NO	14. Review - non-relevant	SC4_18	Castro-Martins P.; Marques A.; Coelho L.; Vaz M.; Costa J.T.	Plantar pressure thresholds as a strategy to prevent diabetic foot ulcers: A systematic review	Heliyon	10	4		2024
1	NO	2. Not diabetes related	SC4_19	Mohamady A.; Azghani M.R.; Nazari J.; Mazloumi A.	Identification of the most important factors of ethnic differences in anthropometric dimensions of Iranian workers using the decision tree	Iran Occupational Health	16	1	72	2019
1	NO	2. Not diabetes related	SC4_20	Cohen G.; Schreiber H.; Shalev-Ram H.; Biron-Shental T.; Kovo M.	Do neonatal birth weight thresholds for labor dystocia outcomes differ between short and normal stature women?	International Journal of Gynecology and Obstetrics	166	3	1023	2024
1	NO	4. Not footwear fit related	SC4_21	Schülein S.; Barth J.; Rampp A.; Rupprecht R.; Eskofier B.M.; Winkler J.; Gaßmann K.-G.; Klucken J.	Instrumented gait analysis: A measure of gait improvement by a wheeled walker in hospitalized geriatric patients	Journal of NeuroEngineering and Rehabilitation	14	1		2017
1	NO	2. Not diabetes related	SC4_22	Boujenah J.; Carbillon L.; Banh P.; Sibony O.; Korb D.	Term spontaneous trial of labor in nulliparous women of short stature: A hospitals-based cohort study	European Journal of Obstetrics and Gynecology and Reproductive Biology	246		181	2020
1	NO	2. Not diabetes related	SC4_23	Palomo-López P.; Becerro-De-Bengoa-Vallejo R.; Losa-Iglesias M.E.; Rodríguez-Sanz D.; Calvo-Lobo C.; López-López D.	Footwear used by older people and a history of hyperkeratotic lesions on the foot	Medicine (United States)	96	15		2017
1	NO	4. Not footwear fit related	SC4_24	Vargemidis D.; Gerling K.; Spiel K.; Abeele V.V.; Geurts L.	Wearable physical activity tracking systems for older adults-A systematic review	ACM Transactions on Computing for Healthcare	1	4		2020
1	NO	2. Not diabetes related	SC4_25	Cao B.; Wang J.; Shi W.; Lu X.; Zhou K.	3D Foot Anthropometric Measurements Under Two Weight-Bearing Conditions for Ergonomic Design of Foot-Related Products; [Mediciones Antropométricas del Pie en 3D Bajo Dos Condiciones de Soporte de Peso para el Diseño Ergonómico de Productos Relacionados con los Pies]	International Journal of Morphology	41	4	1209	2023
1	NO	2. Not diabetes related	SC4_26	Gregson C.L.; Bergen D.J.M.; Leo P.; Sessions R.B.; Wheeler L.; Hartley A.; Youlten S.; Croucher P.I.; McInerney-Leo A.M.; Fraser W.; Tang J.C.Y.; Anderson L.; Marshall M.; Sergot L.; Paternoster L.; Davey Smith G.; Brown M.A.; Hammond C.; Kemp J.P.; Tobias J.H.; Duncan E.L.	A Rare Mutation in SMAD9 Associated With High Bone Mass Identifies the SMAD-Dependent BMP Signaling Pathway as a Potential Anabolic Target for Osteoporosis	Journal of Bone and Mineral Research	35	1	92	2020
1	NO	2. Not diabetes related	SC4_27	Wells J.C.K.; Pomeroy E.; Stock J.T.	Evolution of Lactase Persistence: Turbo-Charging Adaptation in Growth Under the Selective Pressure of Maternal Mortality?	Frontiers in Physiology	12			2021
1	NO	16. Not footwear fit width related	SC4_28	Chicharro-Luna E.; Ortega-Avila A.B.; Requena-Martínez A.; Gijon-Nogueron G.	Fit for purpose? Footwear for patients with and without diabetic peripheral neuropathy: A cross-sectional study	Primary Care Diabetes	15	1	145	2021
1	NO	2. Not diabetes related	SC4_29	Mo S.; Lu F.; Li C.; Zhao H.	Effects of 10 KM run on foot morphology and bilateral symmetry in male recreational runners	Frontiers in Bioengineering and Biotechnology	12			2024
1	NO	2. Not diabetes related	SC4_30	van der Steen M.C.; Andrei P.A.; van Rietbergen B.; Ito K.; Besselaar A.T.	Quantifying joint stiffness in clubfoot patients	Clinical Biomechanics	60		185	2018
1	NO	2. Not diabetes related	SC4_31	McRitchie M.; Branthwaite H.; Chockalingam N.	Footwear choices for painful feet - an observational study exploring footwear and foot problems in women	Journal of Foot and Ankle Research	11	1		2018
1	NO	18. Not study e.g. guideline, article etc.	SC4_32	Thaniyath T.A.	Diabetic Foot Syndrome: Risk Factors, Clinical Assessment, and Advances in Diagnosis	Diabetic foot ulcer: An update			177	2020
1	NO	2. Not diabetes related	SC4_33	Jalali A.; Azadinia F.; Jalali M.; Saeedi H.; Shahabi S.; Rajabi Moghadam A.	Evaluating shoe fit in older adults using a 3D scanner: a cross-sectional observational study	Footwear Science			161	2020
1	NO	2. Not diabetes related	SC4_34	Belladelli F.; Giudice F.D.; Glover F.; Mulloy E.; Muncey W.; Basran S.; Fallara G.; Pozzi E.; Montorsi F.; Salonia A.; Eisenberg M.L.	Worldwide Temporal Trends in Penile Length: A Systematic Review and Meta-Analysis	World Journal of Men's Health	41			2023
1	NO	2. Not diabetes related	SC4_35	Khan F.; Chevidikunnan M.F.; Alsobhi M.G.; Ahmed I.A.I.; Al-Lehidan N.S.; Rehan M.; Alalawi H.A.; Abduljabbar A.H.	Diagnostic Accuracy of Various Radiological Measurements in the Evaluation and Differentiation of Flatfoot: A Cross-Sectional Study	Diagnostics	12	10		2022
1	NO	15. Review - relevant	SC4_36	Jones P.J.; Armstrong D.G.; Frykberg R.; Davies M.; Rowlands A.V.	Footwear fit as a causal factor in diabetes-related foot ulceration: A systematic review	Diabetic Medicine	41	10		2024
1	NO	2. Not diabetes related	SC4_37	Shunxun L.; Yichun S.; Jin Z.; Bo X.; Zhifeng Y.; Wei L.	INVESTIGATION OF THE EFFECTIVENESS OF PLANTAR PRESSURE REDISTRIBUTION OF CUSTOMIZED INSOLE STRUCTURE DESIGNED BASED ON PLANTAR STRUCTURE; [ÉTUDE DE L’EFFICACITÉ DE LA REDISTRIBUTION DE LA PRESSION PLANTAIRE LORS DE L’UTILISATION D’UNE SEMELLE INTÉRIEURE AVEC STRUCTURE PERSONNALISÉE CONÇUE À PARTIR DE LA FORME PLANTAIRE]; [INVESTIGAREA EFICIENȚEI REDISTRIBUȚIEI PRESIUNII PLANTARE LA UTILIZAREA UNU…	Leather and Footwear Journal	23	2	123	2023
1	NO	14. Review - non-relevant	SC4_38	Jones P.; Davies M.J.; Khunti K.; Fong D.T.P.; Webb D.	In-shoe pressure thresholds for people with diabetes and neuropathy at risk of ulceration: A systematic review	Journal of Diabetes and its Complications	35	3		2021
1	NO	2. Not diabetes related	SC4_39	Azcorra H.; Rodríguez L.; Banik S.D.; Bogin B.; Varela-Silva M.I.; Dickinson F.	Caesarean birth and adiposity parameters in 6- to 8-year-old urban Maya children from two cities of Yucatan, Mexico	American Journal of Human Biology	31	2		2019
1	NO	4. Not footwear fit related	SC4_40	Chatzistergos P.E.; Gatt A.; Formosa C.; Sinclair J.K.; Chockalingam N.	Effective and clinically relevant optimisation of cushioning stiffness to maximise the offloading capacity of diabetic footwear	Diabetes Research and Clinical Practice	204			2023
1	NO	14. Review - non-relevant	SC4_41	Wrześniowska K.	Shoe Last Customization: A Systematic Review	International Journal of Engineering and Technology Innovation	13	3	230	2023
1	NO	2. Not diabetes related	SC4_42	Puszczalowska-Lizis E.; Lizis S.; Prusak M.; Omorczyk J.	Impact of length and width of footwear on foot structure of preschool-aged children	PeerJ	10			2022
1	NO	4. Not footwear fit related	SC4_43	Hasan M.N.; Uddin M.E.; Tamanna A.J.	Mathematical model for footwear upper material consumption estimation	Heliyon	10	10		2024
1	NO	2. Not diabetes related	SC4_44	Weinreb J.; Arora S.	Acromegaly	New England Journal of Medicine	388	1	70	2023
1	NO	3. Not footwear related	SC4_45	Lee W.-L.; Yang S.-T.; Wang P.-H.	Body mass index and gestational weight gain of the pregnant women in Taiwan	Taiwanese Journal of Obstetrics and Gynecology	63	3	288	2024
1	NO	3. Not footwear related	SC4_46	López-López L.; Navarro-Flores E.; Losa-Iglesias M.E.; Casado-Hernández I.; Becerro-De-bengoa-vallejo R.; Romero-Morales C.; López-López D.; de Labra C.	Impact of Chronic Foot Pain Related Quality of Life: A Retrospective Case-Control Study	Pain Physician	25	6	E851	2022
1	NO	2. Not diabetes related	SC4_47	López-López D.; Pérez-Ríos M.; Ruano-Ravina A.; Losa-Iglesias M.E.; Becerro-de-Bengoa-Vallejo R.; Romero-Morales C.; Calvo-Lobo C.; Navarro-Flores E.	Impact of quality of life related to foot problems: a case–control study	Scientific Reports	11	1		2021
1	NO	3. Not footwear related	SC4_48	Abu-Qamar M.Z.; Kemp V.; Whitehead L.	Foot ulcers associated with external trauma among people with diabetes: An integrative review of the origin of trauma and outcomes	International Journal of Nursing Studies	114			2021
1	NO	2. Not diabetes related	SC4_49	Feka K.; Pomara F.; Russo G.; Piccione M.C.; Petrucci M.; Giustino V.; Messina G.; Iovane A.; Palma A.; Bianco A.	How do sports affect static baropodometry? An observational study among women living in southern Italy	Human Movement	20	1	9	2019
1	NO	2. Not diabetes related	SC4_50	Chang W.-H.; Yang S.-T.; Wang P.-H.	Do body height and shoe size of pregnant women influence the success of vaginal delivery for macrosomia?	Taiwanese Journal of Obstetrics and Gynecology	63	2	149	2024
1	NO	3. Not footwear related	SC4_51	Santana J.P.; Beltran K.; Barocio E.; Lopez-Avina G.I.; Huegel J.C.	Development of a Low-Cost and Multi-Size Foot Prosthesis for Humanitarian Applications	GHTC 2018 - IEEE Global Humanitarian Technology Conference, Proceedings				2018
1	NO	9. Textbook - non-relevant	SC4_52	Shariff S.M.; Japar S.; Ahmad Shariff A.; Shahlal N.	Importance of sizing and fit using 3D technology	Digital Manufacturing Technology for Sustainable Anthropometric Apparel			167	2022
1	NO	20. Biomechanics or gait related	SC4_53	Amemiya A.; Noguchi H.; Oe M.; Takehara K.; Ohashi Y.; Suzuki R.; Yamauchi T.; Kadowaki T.; Sanada H.; Mori T.	Factors associated with callus formation in the plantar region through gait measurement in patients with diabetic neuropathy: An observational case-control study	Sensors (Switzerland)	20	17	1	2020
1	NO	2. Not diabetes related	SC4_54	Callari T.C.; Moody L.; Magee P.; Yang D.	‘Smart–not only intelligent!’ Co-creating priorities and design direction for ‘smart’ footwear to support independent ageing.	International Journal of Fashion Design, Technology and Education	12	3	313	2019
1	NO	2. Not diabetes related	SC4_55	Tudela F.; Gupta S.; Rebarber A.; Saltzman D.H.; Klauser C.K.; Fox N.S.	The association between maternal height and pregnancy outcomes in twin gestations	Journal of Maternal-Fetal and Neonatal Medicine	29	23	3796	2016
1	NO	2. Not diabetes related	SC4_56	Danckaers F.; Stanković K.; Huysmans T.; Booth B.G.; Sijbers J.	Foot shape assessment techniques for orthotic and footwear applications: a methodological literature review	Frontiers in Bioengineering and Biotechnology	12			2024
1	NO	15. Review - relevant	SC4_57	Jones P.J.; Bibb R.J.; Davies M.J.; Khunti K.; McCarthy M.; Fong D.T.P.; Webb D.	A fitting problem: Standardising shoe fit standards to reduce related diabetic foot ulcers	Diabetes Research and Clinical Practice	154		66	2019
1	NO	2. Not diabetes related	SC4_58	Haeri S.M.J.; Vakilian K.; Babazadeh-Zavieh; Bayat M.; Moslemi A.; Maleki M.; Saeideh S.	Relationship between Parental Head Circumference and Birth Type: A Pilot Study	Open Public Health Journal	16			2023
1	NO	18. Not study e.g. guideline, article etc.	SC4_59	Curran S.A.	Podiatric Management of the Elderly	Neale’s Disorders of the Foot and Ankle			282	2020
1	NO	10. Textbook - relevant	SC4_60	DiMaggio J.A.; Vernon W.	Forensic podiatry: Principles and methods, second edition	Forensic Podiatry: Principles and Methods, Second Edition			1	2017
1	NO	3. Not footwear related	SC4_61	Brooks L.K.; Kalyanaraman N.; Malek R.	Diabetes Care for Patients Experiencing Homelessness: Beyond Metformin and Sulfonylureas	American Journal of Medicine	132	4	408	2019
1	NO	18. Not study e.g. guideline, article etc.	SC4_62	Lyon M.M.	Diabetic Ulcer Prevention	Physician Assistant Clinics	7	1	13	2022
1	NO	2. Not diabetes related	SC4_63	Maiwald C.; Mayer T.A.; Milani T.L.	Alterations of plantar pressure patterns and foot shape after long distance military marching	Footwear Science	10	3	203	2018
1	NO	2. Not diabetes related	SC4_64	Warrener A.	The multifactor pelvis: An alternative to the adaptationist approach of the obstetrical dilemma	Evolutionary Anthropology	32	5	260	2023
1	NO	2. Not diabetes related	SC4_65	Shi S.; Zhang L.; Yu Y.; Wang C.; Li J.	Acromegaly and non‐parathyroid hormone‐dependent hypercalcemia: a case report and literature review	BMC Endocrine Disorders	21	1		2021
1	NO	2. Not diabetes related	SC4_66	Balzer B.W.R.; Cheng H.L.; Garden F.; Luscombe G.M.; Paxton K.T.; Hawke C.I.; Handelsman D.J.; Steinbeck K.S.	Foot Length Growth as a Novel Marker of Early Puberty	Clinical Pediatrics	58	13	1429	2019
1	NO	15. Review - relevant	SC4_67	Buldt A.K.; Menz H.B.	Incorrectly fitted footwear, foot pain and foot disorders: A systematic search and narrative review of the literature	Journal of Foot and Ankle Research	11	1		2018
1	NO	19. Not foot ulcer related	SC4_68	Şen O.; Türkçapar A.G.; Yerdel M.A.	The effects of sleeve gastrectomy on shoe size one year after surgery	Turkish Journal of Surgery	33	4	284	2017
1	NO	5. Orthotic/insole rather than footwear	SC4_69	Kabir M.A.; Rahman S.S.; Islam M.M.; Ahmed S.; Laird C.	Mobile apps for foot measurement in pedorthic practice: Scoping review	JMIR mHealth and uHealth	9	3		2021
1	NO	7. Ulcer treatment: non-surgical	SC4_70	Salvo N.L.; Walsh M.D.; Brewster L.P.	Promoting Limb Salvage through Multi-Disciplinary Care of the Diabetic Patient	Current Treatment Options in Cardiovascular Medicine	19	7		2017
1	NO	2. Not diabetes related	SC4_71	Stanković K.; Booth B.G.; Danckaers F.; Burg F.; Vermaelen P.; Duerinck S.; Sijbers J.; Huysmans T.	Three-dimensional quantitative analysis of healthy foot shape: A proof of concept study	Journal of Foot and Ankle Research	11	1		2018
1	NO	2. Not diabetes related	SC4_72	Shariff S.M.; Merican A.F.; Shariff A.A.	Development of new shoe-sizing system for Malaysian women using 3D foot scanning technology	Measurement: Journal of the International Measurement Confederation	140		182	2019
1	NO	2. Not diabetes related	SC4_73	González-Elena M.L.; Fernández-Espejo E.; Castro-Méndez A.; Guerra-Martín M.D.; Córdoba-Fernández A.	A cross-sectional study of foot growth and its correlation with anthropometric parameters in a representative cohort of schoolchildren from southern spain	International Journal of Environmental Research and Public Health	18	8		2021
1	NO	2. Not diabetes related	SC4_74	Wells J.C.K.	The New “Obstetrical Dilemma”: Stunting, Obesity and the Risk of Obstructed Labour	Anatomical Record	300	4	716	2017
1	NO	2. Not diabetes related	SC4_75	Wang M.; Li S.; Teo E.-C.; Fekete G.; Gu Y.	The Influence of Heel Height on Strain Variation of Plantar Fascia During High Heel Shoes Walking-Combined Musculoskeletal Modeling and Finite Element Analysis	Frontiers in Bioengineering and Biotechnology	9			2021
1	NO	16. Not footwear fit width related	SC4_76	Jones P.; Bus S.A.; Davies M.J.; Khunti K.; Webb D.	Toe gaps and their assessment in footwear for people with diabetes: a narrative review	Journal of Foot and Ankle Research	13	1		2020
1	NO	2. Not diabetes related	SC4_77	López-López D.; Grela-Fariña M.; Losa-Iglesias M.E.; Calvo-Lobo C.; Rodríguez-Sanz D.; Palomo-López P.; Becerro-De-Bengoa-Vallejo R.	Clinical aspects of foot health in individuals with alzheimer’s disease	International Journal of Environmental Research and Public Health	15	2		2018
1	NO	2. Not diabetes related	SC4_78	Tovaruela-Carrión N.; Becerro-De-Bengoa-Vallejo R.; Losa-Iglesias M.E.; Palomo-López P.; Munuera-Martínez P.V.; Pérez-García S.; López-López D.	Accurately Determining Proper Shoe Size in Patients With Rheumatoid Arthritis	Rehabilitation Nursing	43	5	285	2018
1	NO	2. Not diabetes related	SC4_79	D’Souza M.S.; Mirza N.A.	Towards Equitable Health Care Access: Community Participatory Research Exploring Unmet Health Care Needs of Homeless Individuals	Canadian Journal of Nursing Research	54	4	451	2022
1	NO	2. Not diabetes related	SC4_80	Mendez-Dominguez N.; Vazquez-Vazquez G.G.; Laviada-Molina H.A.; de Jesus Inurreta-Diaz M.; Fajardo-Ruiz L.S.; Azcorra H.	Cephalopelvic disproportion as primary diagnosis for cesarean section: Role of neonatal birthweight in relation to maternal height at a Hospital in Merida, Mexico	American Journal of Human Biology	33	2		2021
1	NO	2. Not diabetes related	SC4_81	Vico Pardo F.J.; López del Amo A.; Pardo Rios M.; Gijon-Nogueron G.; Yuste C.C.	Changes in foot posture during pregnancy and their relation with musculoskeletal pain: A longitudinal cohort study	Women and Birth	31	2	e84	2018
1	NO	2. Not diabetes related	SC4_82	Moes J.	Proper fitting shoes: Reducing pain, increasing activity, and improving foot health among adults experiencing homelessness	Public Health Nursing	36	3	321	2019
1	NO	20. Biomechanics or gait related	SC4_83	Watkins J.	Basic Biomechanics of Gait	Neale’s Disorders of the Foot and Ankle			145	2020
1	NO	2. Not diabetes related	SC4_84	King B.M.	Average-Size Erect Penis: Fiction, Fact, and the Need for Counseling	Journal of Sex and Marital Therapy			80	2020
1	NO	14. Review - non-relevant	SC4_85	To M.J.; Brothers T.D.; Van Zoost C.	Foot conditions among homeless persons: A systematic review	PLoS ONE	11	12		2016
1	NO	2. Not diabetes related	SC4_86	Biro F.M.; Huang B.; Pinney S.M.	Onset of Puberty: Mother Knows Best	Journal of Pediatric and Adolescent Gynecology	33	5	455	2020
1	NO	2. Not diabetes related	SC4_87	Hong R.; Li J.	Robust 3-D Reconstruction and Parameter Measurement of the Foot Using Multiple Depth Cameras	IEEE Transactions on Instrumentation and Measurement	72			2023
1	NO	3. Not footwear related	SC4_88	Du M.; Muhuza M.P.U.; Tang Y.; Chen Y.; Chen D.; Zhang L.; Liang Z.	Maternal Height Is an Independent Risk of Adverse Outcomes in Women with Gestational Diabetes Mellitus	Diabetes Therapy	15	2	461	2024
1	NO	2. Not diabetes related	SC4_89	Hefele J.G.; Santos P.; Ritter G.; Varma N.; Hendrich A.	Risk Factors for Shoulder Dystocia: the Impact of Mother’s Race and Ethnicity	Journal of Racial and Ethnic Health Disparities	5	2	333	2018
1	NO	2. Not diabetes related	SC4_90	Dobson J.A.; Riddiford-Harland D.L.; Bell A.F.; Wegener C.; Steele J.R.	Effect of shaft stiffness and sole flexibility on perceived comfort and the plantar pressures generated when walking on a simulated underground coal mining surface	Applied Ergonomics	84			2020
1	NO	4. Not footwear fit related	SC4_91	Yamashita T.; Yamashita K.; Rinoie C.; Takase Y.; Sato M.; Yamada K.; Sawa Y.	Improvements in lower-limb muscle strength and foot pressure distribution with foot care in frail elderly adults: A randomized controlled trial from Japan	BMC Geriatrics	19	1		2019
1	NO	4. Not footwear fit related	SC4_92	Bui V.-H.; Cao T.-K.-C.; Nguyen H.-T.; Phan D.-N.; Le T.-X.	RESEARCH ON FOOT ANTHROPOMETRY OF MEN WITH DIABETES IN VIETNAM; [RECHERCHE SUR L’ANTHROPOMÉTRIE DU PIED DES HOMMES DIABÉTIQUES AU VIETNAM]; [CERCETĂRI PRIVIND ANTROPOMETRIA PICIORULUI LA BĂRBAȚII CU DIABET DIN VIETNAM]	Leather and Footwear Journal	22	1	33	2022
1	NO	2. Not diabetes related	SC4_93	Sesmilo G.; Resmini E.; Sambo M.; Blanco C.; Calvo F.; Pazos F.; Fernández-Catalina P.; Martínez De Icaya P.; Páramo C.; Fajardo C.; Marazuela M.; Álvarez-Escolá C.; Díez J.J.; Perea V.	Prevalence of acromegaly in patients with symptoms of sleep apnea	PLoS ONE	12	9		2017
1	NO	2. Not diabetes related	SC4_94	López-López D.; Expósito-Casabella Y.; Losa-Iglesias M.; De Bengoa-Vallejo R.B.; Saleta-Canosa J.L.; Alonso-Tajes F.	Impact of shoe size in a sample of elderly individuals	Revista da Associacao Medica Brasileira	62	8	789	2016
1	NO	4. Not footwear fit related	SC4_95	Kuroki A.; Honda T.; Matsumoto S.; Fujiwara Y.; Yamaki T.; Suzuki A.	A case of acromegaly with pituitary apoplexy which was triggered by painless thyroiditis and diabetic ketoacidosis	Journal of the Japan Diabetes Society	60	12	813	2017
1	NO	2. Not diabetes related	SC4_96	Mahmud S.; Khandakar A.; Chowdhury M.E.H.; AbdulMoniem M.; Bin Ibne Reaz M.; Bin Mahbub Z.; Sadasivuni K.K.; Murugappan M.; Alhatou M.	Fiber Bragg Gratings based smart insole to measure plantar pressure and temperature	Sensors and Actuators A: Physical	350			2023
1	NO	14. Review - non-relevant	SC4_97	Allan J.J.; Munteanu S.E.; Bonanno D.R.; Buldt A.K.; Choppin S.; Bullas A.; Pearce N.; Menz H.B.	Methodological and statistical approaches for the assessment of foot shape using three-dimensional foot scanning: a scoping review	Journal of Foot and Ankle Research	16	1		2023
1	NO	4. Not footwear fit related	SC4_98	Domínguez-Muñoz F.J.; Garcia-Gordillo M.A.; Diaz-Torres R.A.; Hernandez-Mocholi M.Á.; Villafaina S.; Collado-Mateo D.; Jiménez-Fernández C.; Igual-Fraile D.; Pérez-Escanilla F.; Martín-Gómez G.; Adsuar J.C.; Gusi N.	Foot health status questionnaire (FHSQ) in Spanish people with type 2 diabetes mellitus: Preliminary values study	International Journal of Environmental Research and Public Health	17	10		2020
1	NO	14. Review - non-relevant	SC4_99	Firtikiadis L.; Manavis A.; Kyratsis P.; Efkolidis N.	Product Design Trends within the Footwear Industry: A Review	Designs	8	3		2024
1	NO	2. Not diabetes related	SC4_100	Zhang H.; Liu L.; Luo Y.; Chang R.	Determining Shoe Length from Partial Shoeprints	Journal of Forensic Sciences	65	6	2129	2020
1	NO	2. Not diabetes related	SC4_101	Wells J.C.K.	Between Scylla and Charybdis: Renegotiating resolution of the ‘obstetric dilemma’ in response to ecological change	Philosophical Transactions of the Royal Society B: Biological Sciences	370	1663		2015
1	NO	18. Not study e.g. guideline, article etc.	SC4_102	Teyhen D.S.; Thomas R.M.; Roberts C.C.; Gray B.E.; Robbins T.; McPoil T.; Childs J.D.; Molloy J.M.	Awareness and compliance with recommended running shoe guidelines among U.S. Army Soldiers	Military Medicine	175	11	847	2010
1	NO	2. Not diabetes related	SC4_103	McHenry R.D.; Arnold G.P.; Wang W.; Abboud R.J.	Footwear in rock climbing: Current practice	Foot	25	3	152	2015
1	NO	2. Not diabetes related	SC4_104	Cheng Y.L.; Hong Y.L.	Applying pressure sensors and size differences in running shoes fit measurement	Biomechanics: Principles, Trends and Applications			317	2011
1	NO	2. Not diabetes related	SC4_105	Luximon A.; Luximon Y.; Wong D.W.-C.; Zhang M.	The geriatric 3D foot shape	Advances in Applied Digital Human Modeling			176	2010
1	YES	6. Non quantitative footwear fit	SC4_106	Barton C.J.; Bonanno D.; Menz H.B.	Development and evaluation of a tool for the assessment of footwear characteristics	Journal of Foot and Ankle Research	2	1		2009
1	NO	18. Not study e.g. guideline, article etc.	SC4_107	Connolly J.E.; Wrobel J.S.	Recognizing the prevalence of changing adult foot size: An opportunity to prevent diabetic foot ulcers?	Journal of the American Podiatric Medical Association	104	1	118	2014
1	NO	2. Not diabetes related	SC4_108	Pavlackova J.; Egner P.; Mokrejs P.; Cernekova M.	Verification of toe allowance of children's footwear and its categorisation	Footwear Science	7	3	149	2015
1	NO	18. Not study e.g. guideline, article etc.	SC4_109	Andersen C.A.; Roukis T.S.	The Diabetic Foot	Surgical Clinics of North America	87	5	1149	2007
1	NO	19. Not foot ulcer related	SC4_110	Menz H.B.	Chronic foot pain in older people	Maturitas	91		110	2016
1	NO	7. Ulcer treatment: non-surgical	SC4_111	Leigh R.; Barker S.	The effect of specialist footwear on the quality of life of patients with lower leg ulcers	Wounds UK	3	4	19	2007
1	NO	7. Ulcer treatment: non-surgical	SC4_112	Demina A.G.; Bregovskiy V.B.; Karpova I.A.	The use of orthopaedic shoes in patients with diabetes at high risk of foot amputation and Charcot arthropathy	Diabetes Mellitus	18	4	79	2015
1	NO	19. Not foot ulcer related	SC4_113	Erem C.; Ersöz H.Ö.; Ukinç K.; Avunduk A.M.; Hacihasanoglu A.; Koçak M.	Acromegaly presenting with diabetic ketoacidosis, associated with retinitis pigmentosa and octreotide-induced bradycardia: A case report and a review of the literature	Endocrine	30	1	145	2006
1	YES		SC4_114	Reddy P.V.; Vaid M.A.; Child D.F.	Diabetes and incorrectly fitting shoes	Practical Diabetes International	6	1	16	1989
1	NO	2. Not diabetes related	SC4_115	Clinkscales C.P.; Greenfield M.L.V.H.; Vanarase M.; Polley L.S.	An observational study of the relationship between lumbar epidural space depth and body mass index in Michigan parturients	International Journal of Obstetric Anesthesia	16	4	323	2007
1	NO	2. Not diabetes related	SC4_116	Demello M.	Feet and footwear: A cultural encyclopedia	Feet and Footwear: A Cultural Encyclopedia			1	2009
1	NO	9. Textbook - non-relevant	SC4_117	Thompson A.L.T.; Zipfel B.; Eagleton S.	Three-dimensional foot imaging: Axial alignment theory in footwear design, fit, and function	Human Factors and Ergonomics in Consumer Product Design: Methods and Techniques			333	2011
1	NO	2. Not diabetes related	SC4_118		Maternal shoe size not related to infant birth weight	South African Family Practice	48	8	10	2006
1	NO	19. Not foot ulcer related	SC4_119	Awwad Z.; Abu-Hijleh M.; Basri S.; Shegam N.; Murshidi M.; Ajlouni K.	Penile measurements in normal adult Jordanians and in patients with erectile dysfunction	International Journal of Impotence Research	17	2	191	2005
1	NO	2. Not diabetes related	SC4_121	Low D.C.; Dixon S.J.	The influence of shock-pad density and footwear cushioning on heel impact and forefoot loading during running and turning movements	International Journal of Surface Science and Engineering	10	1	86	2016
1	NO	16. Not footwear fit width related	SC4_122	McInnes A.D.; Hashmi F.; Farndon L.J.; Church A.; Haley M.; Sanger D.M.; Vernon W.	Comparison of shoe-length fit between people with and without diabetic peripheral neuropathy: A case-control study	Journal of Foot and Ankle Research	5	1		2012
1	NO	2. Not diabetes related	SC4_123	Jenkins D.W.; Cooper K.; O'Connor R.; Watanabe L.	Foot-to-shoe mismatch and rates of referral in Special Olympics athletes	Journal of the American Podiatric Medical Association	102	3	187	2012
1	NO	7. Ulcer treatment: non-surgical	SC4_124	Morbach S.; Müller E.; Reike H.; Risse A.; Rümenapf G.; Spraul M.	Diagnosis, treatment, follow Up and prevention of the diabetic foot; [Diagnostik, therapie, verlaufskontrolle und prävention des diabetischen fußsyndroms]	Diabetologie und Stoffwechsel	4	5	301	2009
1	NO	2. Not diabetes related	SC4_125	López López D.; Losa Iglesias M.E.; Becerro de Bengoa Vallejo R.; Palomo López P.; Morales Ponce Á.; Soriano Medrano A.; Alonso Tajes F.	Optimal choice of footwear in the elderly population	Geriatric Nursing	36	6	458	2015
1	NO	2. Not diabetes related	SC4_126	Cardino M.J.T.; Tan C.C.; Jimeno C.	Polyostotic fibrous dysplasia in a young female with McCune albright syndrome	Phillippine Journal of Internal Medicine	48	1	41	2010
1	YES		SC4_127	Schwarzkopf R.; Perretta D.J.; Russell T.A.; Sheskier S.C.	Foot and shoe size mismatch in three different New York city populations	Journal of Foot and Ankle Surgery	50	4	391	2011
1	NO	2. Not diabetes related	SC4_128	Ouellette A.	Shaping parental authority over children's bodies	Indiana Law Journal	85	3	955	2010
1	NO	2. Not diabetes related	SC4_129	Einon D.	The shaping of women's bodies: Men's choice of fertility or heat stress avoidance?	The Body Beautiful: Evolutionary and Sociocultural Perspectives			131	2007
1	NO	2. Not diabetes related	SC4_130	Li P.-L.; Yick K.-L.; Ng S.-P.; Yip J.	Foot anthropometric measurements of Hong Kong elderly: Implications for footwear design	Textile Bioengineering and Informatics Symposium Proceedings, TBIS			242	2016
1	NO	2. Not diabetes related	SC4_131	Wells J.C.K.; DeSilva J.M.; Stock J.T.	The obstetric dilemma: An ancient game of russian roulette, or a variable dilemma sensitive to ecology?	Yearbook of Physical Anthropology	149	SUPPL.55	40	2012
1	NO	2. Not diabetes related	SC4_132	Thorner M.O.; Aitken M.; Benker G.; Mortimer C.H.; Sanders P.; Besser G.M.; Chait A.; Mason A.S.; Bloom S.R.	Bromocriptine Treatment of Acromegaly	British Medical Journal	1	5953	299	1975
1	NO	20. Biomechanics or gait related	SC4_133	Wrobel J.S.; Najafi B.	Diabetic foot biomechanics and gait dysfunction	Journal of Diabetes Science and Technology	4	4	833	2010
1	YES		SC4_134	Chaiwanichsiri D.; Tantisiriwat N.; Janchai S.	Proper shoe sizes for Thai elderly	Foot	18	4	186	2008
1	NO	7. Ulcer treatment: non-surgical	SC4_135	Barshes N.R.; Sigireddi M.; Wrobel J.S.; Mahankali A.; Robbins J.M.; Kougias P.; Armstrong D.G.	The system of care for the diabetic foot: Objectives, outcomes, and opportunities	Diabetic Foot and Ankle	4			2013
1	NO	20. Biomechanics or gait related	SC4_136	Cavanagh P.R.; Ulbrecht J.S.	The Biomechanics of the Foot in Diabetes Mellitus	Levin and O'Neal's: The Diabetic Foot			115	2008
1	NO	5. Orthotic/insole rather than footwear	SC4_137	Ferrari R.	Report of metatarsal pad intolerance in a cohort of 60 patients treated with customized foot orthotics	Journal of Chiropractic Medicine	10	1	25	2011
1	NO	2. Not diabetes related	SC4_138	Mattar R.; Diab J.; Wehbe S.; Merhej C.; Abu-Faraj Z.O.	Normative plantar pressure distribution in asymptomatic adult subjects: A pilot study	2015 International Conference on Advances in Biomedical Engineering, ICABME 2015			222	2015
1	NO	2. Not diabetes related	SC4_139	Krauss I.; Mauch M.	Foot morphology	The Science of Footwear			19	2012
1	NO	2. Not diabetes related	SC4_140	Wong A.W.Y.; Lee R.S.Y.; Ho K.-S.; Chan S.; Chan W.-M.	Awareness of foot health conditions and suitability of footwear among the elderly in Hong Kong	Hong Kong Practitioner	28	5	196	2006
1	NO	4. Not footwear fit related	SC4_141	Essex H.N.; Green J.; Baston H.; Pickett K.E.	Which women are at an increased risk of a caesarean section or an instrumental vaginal birth in the UK: An exploration within the Millennium Cohort Study	BJOG: An International Journal of Obstetrics and Gynaecology	120	6	732	2013
1	NO	19. Not foot ulcer related	SC4_142	Ellison G.T.H.; De Wet T.	Shoe size, stature and caesarean delivery	South African Medical Journal	91	10 I	846	2001
1	NO	2. Not diabetes related	SC4_144	Menz H.B.; Auhl M.; Ristevski S.; Frescos N.; Munteanu S.E.	Evaluation of the accuracy of shoe fitting in older people using three-dimensional foot scanning	Journal of Foot and Ankle Research	7	1		2014
1	NO	2. Not diabetes related	SC4_145	Rosario P.W.; Calsolari M.R.	Screening for acromegaly by application of a simple questionnaire evaluating the enlargement of extremities in adult patients seen at primary health care units	Pituitary	15	2	179	2012
1	NO	2. Not diabetes related	SC4_146	Lalande X.; Vie B.; Weber J.P.; Jammes Y.	Normal values of pressures and foot areas measured in the static condition	Journal of the American Podiatric Medical Association	106	4	265	2016
1	NO	18. Not study e.g. guideline, article etc.	SC4_147	Janisse D.J.	The Art and Science of Fitting Shoes	Foot & Ankle International	13	5	257	1992
1	NO	19. Not foot ulcer related	SC4_149	Wetz H.H.; Hentschel J.; Drerup B.; Kiesel L.; Osada N.; Veltmann U.	Changes in shape and size of the foot during pregnancy; [Form- und größenveränderungen des fußes während der schwangerschaft]	Orthopade	35	11	1124	2006
1	NO	2. Not diabetes related	SC4_150	Hosein R.; Lord M.	A study of in-shoe plantar shear in normals	Clinical Biomechanics	15	1	46	2000
1	NO	3. Not footwear related	SC4_151	Tsvieli O.; Sergienko R.; Sheiner E.	Risk factors and perinatal outcome of pregnancies complicated with cephalopelvic disproportion: A population-based study	Archives of Gynecology and Obstetrics	285	4	931	2012
1	YES		SC4_152	Burns S.L.; Leese G.P.; McMurdo M.E.T.	Older people and ill fitting shoes	Postgraduate Medical Journal	78	920	344	2002
1	NO	3. Not footwear related	SC4_153	Crews R.T.; Schneider K.L.; Yalla S.V.; Reeves N.D.; Vileikyte L.	Physiological and psychological challenges of increasing physical activity and exercise in patients at risk of diabetic foot ulcers: a critical review	Diabetes/Metabolism Research and Reviews	32	8	791	2016
1	NO	2. Not diabetes related	SC4_154	Tomassoni D.; Traini E.; Amenta F.	Gender and age related differences in foot morphology	Maturitas	79	4	421	2014
1	NO	18. Not study e.g. guideline, article etc.	SC4_155	Lord M.; Pratt D.	Footwear therapy	Clinical Skills in Treating the Foot			301	2005
1	YES		SC4_156	Isip J.D.J.; De Guzman M.; Ebison A., Jr.; Narvacan-Montano C.	Footwear appropriateness, preferences and foot ulcer risk among adult diabetics at makati medical center outpatient department	Journal of the ASEAN Federation of Endocrine Societies	31	1	37	2016
1	NO	2. Not diabetes related	SC4_157	Bowman M.A.; Neale A.V.; Lupo P.	Inside the March/April 2008 issue and the most frequently-read articles in 2007	Journal of the American Board of Family Medicine	21	2	87	2008
1	NO	10. Textbook - relevant	SC4_158	Haas R.; Albert S.; Chen W.	The prevalence of incorrect shoe size in a diabetic population	Lower Extremity	5	1	55	1998
1	NO	2. Not diabetes related	SC4_159	Menz H.B.; Auhl M.; Ristevski S.; Frescos N.; Munteanu S.E.	Effectiveness of off-the-shelf, extra-depth footwear in reducing foot pain in older people: A randomized controlled trial	Journals of Gerontology - Series A Biological Sciences and Medical Sciences	70	4	511	2015
1	NO	2. Not diabetes related	SC4_160	Thompson A.L.T.; Zipfel B.	The unshod child into womanhood - Forefoot morphology in two populations	Foot	15	1	22	2005
1	NO	3. Not footwear related	SC4_161	Rogers L.C.; Lavery L.A.; Armstrong D.G.	The right to bear legs - an amendment to healthcare: How preventing amputations can save billions for the us health-care system	Journal of the American Podiatric Medical Association	98	2	166	2008
1	NO	2. Not diabetes related	SC4_162	Throsby K.	Immersion: Marathon swimming, embodiment and identity	Immersion: Marathon Swimming, Embodiment and Identity			1	2016
1	NO	3. Not footwear related	SC4_163	Fall C.H.D.; Stein C.E.; Kumaran K.; Cox V.; Osmond C.; Barker D.J.P.; Hales C.N.	Size at birth, maternal weight, and type 2 diabetes in South India	Diabetic Medicine	15	3	220	1998
1	NO	18. Not study e.g. guideline, article etc.	SC4_164	Williams A.; Nester C.; Mathieson I.	Footwear and foot orthoses	Footwear and Foot Orthoses			1	2010
1	NO	2. Not diabetes related	SC4_165	Mickle K.J.; Munro B.J.; Lord S.R.; Menz H.B.; Steele J.R.	Foot shape of older people: Implications for shoe design	Footwear Science	2	3	131	2010
1	NO	19. Not foot ulcer related	ME3_1	Zhang LY Yick KL Yue MJ Yip J Ng SP	An exploratory study of dynamic foot shape measurements with 4D scanning system.	Scientific Reports. 13(1):8628, 2023 05 27.				2023
1	NO	2. Not diabetes related	ME3_2	Zhang LY Liu QL Yick KL Yip J Ng SP	Analysis of Diabetic Foot Deformation and Plantar Pressure Distribution of Women at Different Walking Speeds.	International Journal of Environmental Research & Public Health [Electronic Resource]. 20(4), 2023 02 19.				2023
1	YES		ME3_8	Harrison SJ Cochrane L Abboud RJ Leese GP	Do patients with diabetes wear shoes of the correct size?.	International Journal of Clinical Practice. 61(11):1900-4, 2007 Nov.				2007
1	NO	4. Not footwear fit related	ME4_1	Castro-Martins P Marques A Coelho L Vaz M Costa JT	Plantar pressure thresholds as a strategy to prevent diabetic foot ulcers: A systematic review.	Heliyon. 10(4):e26161, 2024 Feb 29.				2024
1	NO	2. Not diabetes related	ME4_2	Naskovica K Amdur Zilberfarb I Lowenstein L Frank Wolf M	Relations between maternal height, shoe size, and the success of vaginal delivery in birth weight over 4000 g.	Taiwanese Journal of Obstetrics & Gynecology. 63(1):64-67, 2024 Jan.				2024
1	YES		ME4_9	Paiva de Castro A Rebelatto JR Aurichio TR	The relationship between wearing incorrectly sized shoes and foot dimensions, foot pain, and diabetes.	Journal of Sport Rehabilitation. 19(2):214-25, 2010 May.				2010
1	NO	4. Not footwear fit related	ME4_10	Wetz HH Hentschel J Drerup B Kiesel L Osada N Veltmann U	[Changes in shape and size of the foot during pregnancy]. [German]	Orthopade. 35(11):1124, 1126-30, 2006 Nov.				2006

## Sheet: gross
			Ref	Authors	Title	Publication	Volume	Number	Pages	Year	Publisher
			GS1_1	Jones, Petra J; Armstrong, David G; Frykberg, Robert; Davies, Melanie; Rowlands, Alex V;	Footwear fit as a causal factor in diabetes‐related foot ulceration: A systematic review	Diabetic Medicine	41	10	e15407	2024	Wiley Online Library
			GS1_2	Jones, Petra J; Bibb, Richard J; Davies, Melanie J; Khunti, Kamlesh; McCarthy, Matthew; Fong, Daniel TP; Webb, David;	A fitting problem: Standardising shoe fit standards to reduce related diabetic foot ulcers	Diabetes research and clinical practice	154		66-74	2019	Elsevier
			GS1_3	Jones, Petra; Bus, Sicco A; Davies, Melanie J; Khunti, Kamlesh; Webb, David;	Toe gaps and their assessment in footwear for people with diabetes: a narrative review	Journal of Foot and Ankle Research	13		2024-07-01	2020	Springer
			GS1_4	McInnes, Alistair D; Hashmi, Farina; Farndon, Lisa J; Church, Amanda; Haley, Maria; Sanger, Debora M; Vernon, Wesley;	Comparison of shoe-length fit between people with and without diabetic peripheral neuropathy: a case–control study	Journal of Foot and Ankle Research	5		2024-08-01	2012	Springer
			GS1_5	Chicharro-Luna, Esther; Ortega-Avila, Ana Belen; Requena-Martínez, Aranzazu; Gijon-Nogueron, Gabriel;	Fit for purpose? Footwear for patients with and without diabetic peripheral neuropathy: a cross-sectional study	Primary Care Diabetes	15	1	145-149	2021	Elsevier
			GS1_6	Tang, Ulla Hellstrand; Siegenthaler, Jacqueline; Hagberg, Kerstin; Karlsson, Jon; Tranberg, Roy;	Foot anthropometrics in individuals with diabetes compared with the general Swedish population: Implications for shoe design	Foot Ankle Online J	10	3	1	2017
			GS1_7	Price, Carina; Nester, CJ;	The effect of aging, obesity and diabetes on foot health and its association with current and future footwear technologies	Turkiye Klinikleri Journal of Physiotherapy and Rehabilitation-Special Topics	2	3		2016
			GS1_8	López-Moral, Mateo; Molines-Barroso, Raúl J; García-Álvarez, Yolanda; Álvaro-Afonso, Francisco J; García-Madrid, Marta; Lázaro-Martínez, José Luis;	Clinical efficacy of a 3D foot scanner app for the fitting of therapeutic footwear in persons with diabetes in remission: a randomized and controlled clinical trial	The International Journal of Lower Extremity Wounds			15347346221124645	2022	SAGE Publications Sage CA: Los Angeles, CA
			GS1_9	Tedeschi, Roberto; Giorgi, Federica; Donati, Danilo;	Footwear and Foot Health: Unveiling the Role of Proper Shoe Fit in Preventing Podiatric Issues and Enhancing Well-Being	Applied Sciences	14	21	9938	2024	MDPI
			GS1_10	Lopez, Erika Renee;	The Ergonomics and Functionality of Orthopedic Shoes: A Research Study to Develop a Better Orthopedic Shoe for People with Diabetes					2023
			GS1_11	Waaijman, Roelof; Keukenkamp, Renske; de Haart, Mirjam; Polomski, Wojtek P; Nollet, Frans; Bus, Sicco A;	Adherence to wearing prescription custom-made footwear in patients with diabetes at high risk for plantar foot ulceration	Diabetes care	36	6	1613-1618	2013	Am Diabetes Assoc
			GS1_12	Burns, Suzanne L; Leese, GP; McMurdo, MET;	Older people and ill fitting shoes	Postgraduate medical journal	78	920	344-346	2002	Oxford University Press
			GS1_13	Cavanagh, Peter R; Ulbrecht, Jan S;	28 Footwear for People with Diabetes	The foot in diabetes			336	2006	John Wiley & Sons
			GS1_14	Wang, Chung-Chuan; Yang, Ching-Hu; Wang, Chung-Shing; Xu, Dandan; Huang, Bo-Shin;	Artificial neural networks in the selection of shoe lasts for people with mild diabetes	Medical engineering & physics	64		37-45	2019	Elsevier
			GS1_15	Hurst, Bessie; Branthwaite, Helen; Greenhalgh, Andrew; Chockalingam, Nachiappan;	Medical-grade footwear: the impact of fit and comfort	Journal of foot and ankle research	10		2024-07-01	2017	Springer
			GS1_16	Uccioli, Luigi; Giacomozzi, Claudia;	The role of footwear in the prevention of diabetic foot problems	The diabetic foot: Medical and surgical management			519-536	2012	Springer
			GS1_17	Chantelau, E; Gede, A;	Foot dimensions of elderly people with and without diabetes mellitus–a data basis for shoe design	Gerontology	48	4	241-244	2002	S. Karger AG Basel, Switzerland
			GS1_18	Tyrrell, Wendy; Carter, Gwenda;	Therapeutic footwear: A comprehensive guide					2008	Elsevier Health Sciences
			GS1_19	Price, C; Nester, CJ;	The effect of aging, obesity and diabetes on foot health and its association	Diabetes Care	13	5	513-521	1990	Date 2016
			GS1_20	CHIRILĂ, Adriana; COSTEA, Mariana; MIHAI, Aura; SEUL, Arina;	FOOTWEAR USED TO IMPROVE THE QUALITY OF LIFE FOR DIABETIC PATIENTS	of the 8th INTERNATIONAL SYMPOSIUM „TECHNICAL TEXTILES-PRESENT AND FUTURE” Edition 2023			52	2024
			GS1_21	Hazbiu, Anisa; Teobaldi, Ilaria; Sepe, Mario; Federici, Giovanni; Meloni, Marco; Uccioli, Luigi;	The Appropriateness of Footwear in Diabetic Patients Observed during a Podiatric Examination: A Prospective Observational Study	Journal of Clinical Medicine	13	8	2402	2024	MDPI
			GS1_22	Saraswathy, G; Gopalakrishna, GAUTHAM; Das, BN; Viswanathan, VIJAY;	Recent advances in diabetic foot care: the role of footwear and orthosis	Diabetes Mellitus and Human Health Care: A Holistic Approach to Diagnosis and Treatment	315			2014	CRC Press Boca Raton, FL
			GS1_23	Van-Huan, BUI; Thi-Kien-Chung, CAO; NGUYEN, Hai-Thanh; Duy-Nam, PHAN; Thanh-Xuan, LE;	Research on foot anthropometry of men with diabetes in Vietnam	Revista de Pielarie Incaltaminte	22	1	33	2022	The National Research & Development Institute for Textiles and Leather-INCDTP
			GS1_24	Igiri, BE; Tagang, JI; Okoduwa, SIR; Adeyi, AO; Okeh, A;	An integrative review of therapeutic footwear for neuropathic foot due to diabetes mellitus	Diabetes & Metabolic Syndrome: Clinical Research & Reviews	13	2	913-923	2019	Elsevier
			GS1_25	Barwick, Alex L; van Netten, Jaap J; Reed, Lloyd F; Lazzarini, Peter A;	Independent factors associated with wearing different types of outdoor footwear in a representative inpatient population: a cross-sectional study	Journal of foot and ankle research	11		2024-08-01	2018	Springer
			GS1_26	Kase, Ryutaro; Amemiya, Ayumi; Okonogi, Rena; Yamakawa, Hiroki; Sugawara, Hisayoshi; Tanaka, Yuji L; Komiyama, Masatoshi; Mori, Taketoshi;	Examination of the effect of suitable size of shoes under the second metatarsal head and width of shoes under the fifth metatarsal head for the prevention of callus formation in healthy young women	Sensors	18	10	3269	2018	MDPI
			GS1_27	Praet, Stephan FE; Louwerens, Jan-Willem K;	The influence of shoe design on plantar pressures in neuropathic feet	Diabetes care	26	2	441-445	2003	Am Diabetes Assoc
			GS1_28	Ulbrecht, JS; Bus, SA;	Footwear and Orthoses for People with Diabetes	The Foot in Diabetes			395-408	2020	Wiley Online Library
			GS1_29	Reiber, Gayle E; Smith, Douglas G; Wallace, Carolyn; Sullivan, Katrina; Hayes, Shane; Vath, Christy; Maciejewski, Matthew L; Yu, Onchee; Heagerty, Patrick J; LeMaster, Joseph;	Effect of therapeutic footwear on foot reulceration in patients with diabetes: a randomized controlled trial	Jama	287	19	2552-2558	2002	American Medical Association
			GS1_30	López-Moral, Mateo; Molines-Barroso, Raúl J; Altonaga-Calvo, Borja J; Carrascosa-Romero, Elena; Cecilia-Matilla, Almudena; Dòria-Cervós, Montserrat; García-Martínez, María T; Ortiz-Nistal, Adrian; Palma-Bravo, Anabel; Pereira-Losada, Navor;	Evaluation of usability, adherence, and clinical efficacy of therapeutic footwear in persons with diabetes at moderate to high risk of diabetic foot ulcers: A multicenter prospective study	Clinical Rehabilitation	38	5	612-622	2024	SAGE Publications Sage UK: London, England
			GS1_31	Reiber, Gayle E; Smith, Douglas G; Boone, David A; Del Aguila, Michael; Borchers, Robert E; Mathews, David; Joseph, Aaron W; Burgess, Ernest M;	Design and pilot testing of the DVA/Seattle Footwear System for diabetic patients with foot insensitivity	Journal of rehabilitation research and development	34	1	1	1997
			GS1_32	Reiber, Gayle E; Smith, Douglas G; Wallace, Carolyn M; Vath, Christy A; Sullivan, Katrina; Hayes, Shane; Yu, Onchee; Martin, Don; Maciejewski, Matthew;	Footwear used by individuals with diabetes and a history of foot ulcer.	Journal of Rehabilitation Research & Development	39	5		2002
			GS1_33	Johnson, Maxine; Newton, Peggy; Goyder, Elizabeth;	Patient and professional perspectives on prescribed therapeutic footwear for people with diabetes: a vignette study	Patient Education and Counseling	64	2024-03-01	167-172	2006	Elsevier
			GS1_34	Tang, Ulla Hellstrand; Zügner, Roland; Lisovskaja, Vera; Karlsson, Jon; Hagberg, Kerstin; Tranberg, Roy;	Comparison of plantar pressure in three types of insole given to patients with diabetes at risk of developing foot ulcers–a two-year, randomized trial	Journal of clinical & translational endocrinology	1	4	121-132	2014	Elsevier
			GS1_35	López-López, Daniel; Expósito-Casabella, Yésica; Losa-Iglesias, Marta; Bengoa-Vallejo, Ricardo Becerro de; Saleta-Canosa, Jesús Luis; Alonso-Tajes, Francisco;	Impact of shoe size in a sample of elderly individuals	Revista da Associação Médica Brasileira	62		789-794	2016	SciELO Brasil
			GS1_36	Reddie, Madison; Shallal, Christopher; Frey, Daniel;	A Scoping Review of Footwear Worn by People With Diabetes in Low-and Middle-Income Countries: Implications for Ulcer Prevention Programs	Global Health: Science and Practice	11	2		2023	Global Health: Science and Practice
			GS1_37	Mikolajczyk, Zbigniew; Nowak, Iwona; Mikołajczyk-Solińska, Melania; Kuchits, Ivan;	3D knitted fabric as an element of footwear for people with diabetic foot syndrome	Textile Research Journal			00405175231218998	2024	SAGE Publications Sage UK: London, England
			GS1_38	Janisse, Dennis J; Janisse, Erick J;	Shoes, orthoses, and prostheses for partial foot amputation and diabetic foot infection	Foot and ankle clinics	15	3	509-523	2010	Elsevier
			GS1_39	Schwarzkopf, Ran; Perretta, Donato J; Russell, Tara A; Sheskier, Steven C;	Foot and shoe size mismatch in three different New York City populations	The Journal of foot and ankle surgery	50	4	391-394	2011	Elsevier
			GS1_40	Fan, L; Sidani, S; Cooper-Brathwaite, A; Metcalfe, K;	Effects of a foot self-care educational intervention on improving footwear choices in those with type 2 diabetes at low risk of foot ulceration	Diabetic Foot Canada	2	2	2024-12-04	2014
			GS1_41	Vaan-Huan, BUI; Thi-Kien-Chung, CAO; Duy-Nam, PHAN;	RESEARCH ON DEVELOPING A SIZE SYSTEM AND DESIGNING SHOE LASTS FOR MEN WITH DIABETES IN VIETNAM.	Leather & Footwear Journal/Revista de Pielarie Incaltaminte	22	2		2022
			GS1_42	López-Moral, Mateo; Lázaro-Martínez, José Luis; García-Morales, Esther; García-Álvarez, Yolanda; Álvaro-Afonso, Francisco Javier; Molines-Barroso, Raúl J;	Clinical efficacy of therapeutic footwear with a rigid rocker sole in the prevention of recurrence in patients with diabetes mellitus and diabetic polineuropathy: A randomized clinical trial	PloS one	14	7	e0219537	2019	Public Library of Science San Francisco, CA USA
			GS1_43	Haron, Athia H; Li, Lutong; Shuang, Jiawei; Lin, Chaofan; Dawes, Helen; Mansoubi, Maedeh; Crosby, Damian; Massey, Garry; Reeves, Neil; Bowling, Frank;	In-shoe plantar shear stress sensor design, calibration and evaluation for the diabetic foot	Plos one	19	9	e0309514	2024	Public Library of Science San Francisco, CA USA
			GS1_44	López, Daniel López; Iglesias, Marta Elena Losa; de Bengoa Vallejo, Ricardo Becerro; López, Patricia Palomo; Ponce, Ángel Morales; Medrano, Alfredo Soriano; Tajes, Francisco Alonso;	Optimal choice of footwear in the elderly population	Geriatric Nursing	36	6	458-461	2015	Elsevier
			GS1_45	Uccioli, Luigi; Giacomozzi, Claudia;	The role of footwear in the prevention of diabetic foot complications: the state of the art	The Diabetic Foot: Medical and Surgical Management			485-502	2018	Springer
			GS1_46	Waaijman, Roelof;	Improving footwear to prevent ulcer recurrence in diabetes: Analysis of adherence and pressure reduction					2013	Universiteit van Amsterdam [Host]
			GS1_47	Connolly, John E; Wrobel, James S;	Recognizing the prevalence of changing adult foot size: an opportunity to prevent diabetic foot ulcers?	Journal of the American Podiatric Medical Association	104	1	118-122	2014	Am Podiatric Med Assoc
			GS1_48	Ghomian, Banafshe; Naemi, Roozbeh; Mehdizadeh, Sina; Jafari, Hassan; Takamjani, Ismael Ebrahimi; Aghili, Rokhsareh; Machado, José Mendes; Silva, Luís Fernando Sousa Ferreira; Saeedi, Hassan;	Gait stability of diabetic patients is altered with the rigid rocker shoes	Clinical Biomechanics	69		197-204	2019	Elsevier
			GS1_49	Paton, Joanne; Glasser, Sam; Collings, Richard; Marsden, Jon;	Getting the right balance: insole design alters the static balance of people with diabetes and neuropathy	Journal of foot and ankle research	9		2024-11-01	2016	Springer
			GS1_50	Janisse, Dennis; Janisse, Erick;	Pedorthic management of the diabetic foot	Prosthetics and orthotics international	39	1	40-47	2015	SAGE Publications Sage UK: London, England
			GS1_51	Shuang, Jiawei;	Biomechanical Risk Factors of Diabetic Foot Ulceration: Engineering an Insole Design Solution					2024	The University of Manchester (United Kingdom)
			GS1_52	Tang, Ulla Hellstrand; Siegenthaler, Jacqueline; Hagberg, Kerstin; Karlsson, Jon; Tranberg, Roy;	Tag Archives: shoe design
			GS1_53	Yalla, Sai V; Crews, Ryan T; Patel, Niral A; Cheung, Timothy; Wu, Stephanie;	Offloading for the diabetic foot: considerations and implications	Clinics in Podiatric Medicine and Surgery	37	2	371-384	2020	Elsevier
			GS1_54	SALETA-CANOSA, JESÚS LUIS; ALONSO-TAJES, FRANCISCO;	Impact of shoe size in a sample of elderly individuals	REV ASSOC MED BRAS	62	8	789-794	2016
			GS1_55	Roser, Mark C; Canavan, Paul K; Najafi, Bijan; Cooper Watchman, Marcy; Vaishnav, Kairavi; Armstrong, David G;	Novel in-shoe exoskeleton for offloading of forefoot pressure for individuals with diabetic foot pathology	Journal of Diabetes Science and Technology	11	5	874-882	2017	SAGE Publications Sage CA: Los Angeles, CA
			GS1_56	Nixon, Brent P; Armstrong, David G; Wendell, Christopher; Vazquez, Jefferey R; Rabinovich, Zinoviy; Kimbriel, Heather R; Rosales, Mark Anthony; Boulton, Andrew JM;	Do US veterans wear appropriately sized shoes?: the Veterans Affairs shoe size selection study	Journal of the American Podiatric Medical Association	96	4	290-292	2006	Am Podiatric Med Assoc
			GS1_57	Collings, Richard; Freeman, Jennifer; Latour, Jos M; Paton, Joanne;	Footwear and insole design features for offloading the diabetic at risk foot-A Systematic
			GS1_58	Anggoro, PW; Bawono, B; Jamari, J; Tauviqirrahman, M; Bayuseno, AP;	Advanced design and manufacturing of custom orthotics insoles based on hybrid Taguchi-response surface method	Heliyon	7	3		2021	Elsevier
			GS1_59	Reveal, Gregory T; Laughlin, Richard T; Capecci, Piero; Reeve, Fredrick M;	Foot and ankle survey in adults with diabetes mellitus	Foot & Ankle International	22	9	739-743	2001	SAGE Publications Sage CA: Los Angeles, CA
			GS1_60	Tang, Ulla Hellstrand; Siegenthaler, Jacqueline; Hagberg, Kerstin; Karlsson, Jon; Tranberg, Roy;	Tag Archives: shoe lasts
			GS1_61	Uccioli, Luigi;	Footwear in the prevention of diabetic foot problems	The Diabetic Foot: Medical and Surgical Management			445-461	2002	Springer
			GS1_62	Tang, Ulla Hellstrand; Siegenthaler, Jacqueline; Hagberg, Kerstin; Karlsson, Jon; Tranberg, Roy;	Tag Archives: anthropometrics
			GS1_63	Barbara, Angela M; Grobelna, Aleksandra;	Orthopedic Footwear for People With Lower-Limb Conditions	Canadian Journal of Health Technologies	2	1		2022
			GS1_64	Tang, Ulla Hellstrand; Zügner, Roland; Lisovskaja, Vera; Karlsson, Jon; Hagberg, Kerstin; Tranberg, Roy;	Foot deformities, function in the lower extremities, and plantar pressure in patients with diabetes at high risk to develop foot ulcers	Diabetic foot & ankle	6	1	27593	2015	Taylor & Francis
			GS1_65	Menz, Hylton B; Lim, Polly QX; Hurn, Sheree E; Mickle, Karen J; Buldt, Andrew K; Cotchett, Matthew P; Roddy, Edward; Wluka, Anita E; Erbas, Bircan; Munteanu, Shannon E;	Effectiveness of footwear and foot orthoses in reducing medial metatarsophalangeal joint pressure in women with hallux valgus	Gait & Posture	111		156-161	2024	Elsevier
			GS1_66	Lázaro-Martínez, José Luis; Aragón-Sánchez, Javier; Álvaro-Afonso, Francisco Javier; García-Morales, Esther; García-Álvarez, Yolanda; Molines-Barroso, Raúl Juan;	The best way to reduce reulcerations: if you understand biomechanics of the diabetic foot, you can do it	The international journal of lower extremity wounds	13	4	294-319	2014	SAGE Publications Sage CA: Los Angeles, CA
			GS1_67	Hatton, Anna Lucy; Rome, Keith;	Falls, footwear, and podiatric interventions in older adults	Clinics in geriatric medicine	35	2	161-171	2019	Elsevier
			GS1_68	Bus, Sicco A; Waaijman, Roelof; Nollet, Frans;	New monitoring technology to objectively assess adherence to prescribed footwear and assistive devices during ambulatory activity	Archives of physical medicine and rehabilitation	93	11	2075-2079	2012	Elsevier
			GS1_69	Lee, Woo-Chun;	Foot and Shoe Survey in Adult Patients with Diabetes Mellitus	Journal of Korean Foot and Ankle Society	8	2	153-156	2004	Korean Foot & Ankle Society
			GS1_70	Bottomley, Jennifer M;	Footwear: Foundation for lower extremity orthoses	Orthotics and Prosthetics in Rehabilitation, 3rd ed.; Lusardi, M., Jorge, M., Nielsen, C., Eds			161-180	2012
			GS1_71	Menz, Hylton B; Frescos, Nicoletta; Munteanu, Shannon E;	Effectiveness of off-the-shelf footwear in reducing foot pain in Australian Department of Veterans’ Affairs recipients not eligible for medical grade footwear: study protocol for a randomized controlled trial	Trials	14		2024-09-01	2013	Springer
			GS1_72	Barbara, Angela M; Grobelna, Aleksandra;	CADTH Health Technology Review Orthopedic Footwear for People With Lower-Limb Conditions
			GS1_73	PETCU, Daniel; BERIJAN, Gheorghe;	General considerations on computer-assisted design of lasts for therapeutic footwear	Revista de Pielarie Incaltaminte	13	4	283	2013	The National Research & Development Institute for Textiles and Leather-INCDTP
			GS1_74	Tang, Hengtao; Siegenthaler, Jacqueline; Hagberg, Kerstin; Karlsson, Jon; Tranberg, Roy;	Monthly Archives: September 2013
			GS1_75	Crews, Ryan; Lin, Jeffrey; Klein, Erin; Yalla, Sai;	P13. 01
			GS1_76	Tang, Ulla Hellstrand; Siegenthaler, Jacqueline; Hagberg, Kerstin; Karlsson, Jon; Tranberg, Roy;	Tag Archives: prevention
			GS1_77	Swensen, Stephanie; Schwarzkopf, Ran;	Foot-shoe mismatches leave patients at risk	Foot				2012
			GS1_78	Ibrahim, A; Jerry, T; Eujin, P; Robert, C; Nick, H; Ismail, D;	Perceived role of therapeutic footwear in the prevention of diabetic foot ulcers: A survey of patients with diabetes mellitus in Kaduna State					2016	Medknow
			GS1_79	Bus, Sicco; Van Netten, Sieds; Lavery, Lawrence; Monteiro-Soares, Matilde; Rasmussen, Anne; Jubiz, Yamile; Price, P;	IWGDF guidance on the prevention of foot ulcers in at-risk patients with diabetes	Diabetes/metabolism research and reviews	32	S1	16-24	2016	John Wiley & Sons
			GS1_80	Tang, Ulla Hellstrand; Siegenthaler, Jacqueline; Hagberg, Kerstin; Karlsson, Jon; Tranberg, Roy;	Tag Archives: Foot ulcers
			GS1_81	Munro, William;	Orthotic prescription process for the diabetic foot	The Diabetic Foot	8	2	72-82	2005	SB Communications
			GS1_82	Viswanathan, Vijay;	Delivering an effective foot care for people with diabetes	Book chapter. Mar				2015
			GS1_83	Spink, Martin J; Fotoohabadi, Mohammad R; Wee, Elin; Landorf, Karl B; Hill, Keith D; Lord, Stephen R; Menz, Hylton B;	Predictors of adherence to a multifaceted podiatry intervention for the prevention of falls in older people	BMC geriatrics	11		2024-08-01	2011	Springer
			GS1_84	Davis, Irene S; Hollander, Karsten; Lieberman, Daniel E; Ridge, Sarah T; Sacco, Isabel CN; Wearing, Scott C;	Stepping back to minimal footwear: applications across the lifespan	Exercise and Sport Sciences Reviews	49	4	228-243	2021	LWW
			GS1_85	Lyons, Thomas E; Rosenblum, Barry I; Veves, Aristidis;	Foot pressure abnormalities in the diabetic foot	The Diabetic Foot			163-184	2006	Springer
			GS1_86	Palomo-López, Patricia; Becerro-de-Bengoa-Vallejo, Ricardo; Losa-Iglesias, Marta Elena; Rodríguez-Sanz, David; Calvo-Lobo, César; López-López, Daniel;	Footwear used by older people and a history of hyperkeratotic lesions on the foot: a prospective observational study	Medicine	96	15	e6623	2017	LWW
			GS1_87	Leipert, Martin; Herl, Gabriel; Stebani, Jannik; Zabler, Simon; Maier, Andreas;	Three-Step Volumetric Segmentation for Automated Shoe Fitting	Proc. 12th Conference on Industrial Computed Tomography (iCT)	27		2024-10-01	2022
			GS1_88	IOVAN-DRAGOMIR, Alina; Alexandra, LUCA;	Footwear Quality Evaluation Using the Quality Index	Revista de Pielarie Incaltaminte	16	1	15	2016	The National Research & Development Institute for Textiles and Leather-INCDTP
			GS1_89	Janisse, Dennis J; Janisse, Erick J;	Pedorthic and orthotic management of the diabetic foot	Foot and ankle clinics	11	4	717-734	2006	Elsevier
			GS1_90	Ishfaq, M; Malik, IZ; Javed, KM;	Observation of Efficiencies of Different Off-loading Methods in Patients with Diabetes Mellitus and Forefoot Ulceration					2023
			GS1_91	Kaminski, Michelle R; Golledge, Jonathan; Lasschuit, Joel WJ; Schott, Karl-Heinz; Charles, James; Cheney, Jane; Raspovic, Anita; Australian Diabetes-related Foot Disease Guidelines & Pathways Project;	Australian guideline on prevention of foot ulceration: part of the 2021 Australian evidence-based guidelines for diabetes-related foot disease	Journal of foot and ankle research	15	1	53	2022	Springer
			GS1_92	Bailey, Clara;	Impact of therapeutic house shoes on footwear behaviour	The Diabetic Foot	13	2	90-96	2010	SB Communications
			GS1_93	Hulshof, Chantal M; van Netten, Jaap J; Pijnappels, Mirjam; Bus, Sicco A;	The role of Foot-Loading factors and their associations with ulcer development and ulcer healing in people with diabetes: a systematic review	Journal of Clinical Medicine	9	11	3591	2020	MDPI
			GS1_94	Beuscher, Tara L;	Guidelines for diabetic foot care: A template for the care of all feet	Journal of Wound Ostomy & Continence Nursing	46	3	241-245	2019	LWW
			GS1_95	Gupta, Shubham; Singh, Gurpreet; Chanda, Arnab;	Prediction of diabetic foot ulcer progression: a computational study	Biomedical Physics & Engineering Express	7	6	065020	2021	IOP Publishing
			GS1_96	Muir, Brittney C; Li, Jing-Sheng; Hudak, Yuri F; Kaufman, G Eli; Cullum, Scott; Aubin, Patrick M;	Evaluation of novel plantar pressure-based 3-dimensional printed accommodative insoles-a feasibility study	Clinical Biomechanics	98		105739	2022	Elsevier
			GS1_97	Smith, Kirk E; Commean, Paul K; Robertson, Douglas D; Pilgram, Thomas; Mueller, Michael J;	Precision and accuracy of computed tomography foot measurements	Archives of physical medicine and rehabilitation	82	7	925-929	2001	Elsevier
			GS1_98	Hastings, Mary K; Mueller, Michael J; Pilgram, Thomas K; Lott, Donovan J; Commean, Paul K; Johnson, Jeffrey E;	Effect of metatarsal pad placement on plantar pressure in people with diabetes mellitus and peripheral neuropathy	Foot & ankle international	28	1	84-88	2007	SAGE Publications Sage CA: Los Angeles, CA
			GS1_99	Zhao, Bingqi; Qian, Feng; Hatfield, Alexander; Zuo, Lei; Xu, Tian-Bing;	A review of piezoelectric footwear energy harvesters: Principles, methods, and applications	Sensors	23	13	5841	2023	MDPI
			GS1_100	Soltanzadeh, Zeynab; Najar, Saeed Shaikhzadeh; Haghpanahi, Mohammad; Mohajeri-Tehrani, Mohammd Reza;	Plantar static pressure distribution in Normal feet using cotton socks with different structures	Journal of the American Podiatric Medical Association	107	1	30-38	2017	Am Podiatric Med Assoc
			GS1_101	Jorgetto, Juliana Vallim; Oggiam, Daniella Silva; Gamba, Mônica Antar; Kusahara, Denise Miyuki;	Factors associated with changes in plantar pressure of people with peripheral diabetic neuropathy	Journal of Diabetes & Metabolic Disorders	21	2	1577-1589	2022	Springer
			GS1_102	Yazdanpanah, Leila; Shahbazian, Hajieh; Hesam, Saeed; Ahmadi, Behnam; Zamani, Amir Mohammad;	Two-year incidence and risk factors of diabetic foot ulcer: second phase report of Ahvaz diabetic foot cohort (ADFC) study	BMC Endocrine Disorders	24	1	46	2024	Springer
			GS1_103	Castro, Ernesto;	Pedorthic Management of the Neuropathic Foot	JPO: Journal of Prosthetics and Orthotics	17	2	S32-S34	2005	LWW
			GS1_104	Glasser, Samuel;	Sensory re-weighting for balance control and the effects of ankle foot orthoses and stance width: A comparison of people with diabetic peripheral neuropathy and healthy participants					2017	University of Plymouth
			GS1_105	Spink, Martin J; Menz, Hylton B; Lord, Stephen R;	Efficacy of a multifaceted podiatry intervention to improve balance and prevent falls in older people: study protocol for a randomised trial	BMC geriatrics	8		2016-01-01	2008	Springer
			GS1_106	Wyndow, Narelle; Crossley, Kay M; Vicenzino, Bill; Tucker, Kylie; Collins, Natalie J;	A single-blinded, randomized, parallel group superiority trial investigating the effects of footwear and custom foot orthoses versus footwear alone in individuals with patellofemoral joint osteoarthritis: a phase II pilot trial protocol	Journal of foot and ankle research	10		2013-01-01	2017	Springer
			GS1_107	Gu, YD; Li, JS; Lake, MJ; Zeng, YJ; Ren, XJ; Li, Zhi-Yong;	Image-based midsole insert design and the material effects on heel plantar pressure distribution during simulated walking loads	Computer methods in biomechanics and biomedical engineering	14	8	747-753	2011	Taylor & Francis
			GS1_108	Mueller, Michael J; Tuttle, Lori J; LeMaster, Joseph W; Strube, Michael J; McGill, Janet B; Hastings, Mary K; Sinacore, David R;	Weight-bearing versus nonweight-bearing exercise for persons with diabetes and peripheral neuropathy: a randomized controlled trial	Archives of physical medicine and rehabilitation	94	5	829-838	2013	Elsevier
			GS1_109	Kluding, Patricia M; Bareiss, Sonja K; Hastings, Mary; Marcus, Robin L; Sinacore, David R; Mueller, Michael J;	Physical training and activity in people with diabetic peripheral neuropathy: paradigm shift	Physical therapy	97	1	31-43	2017	Oxford University Press
			GS1_110	Kaminski, Michelle R; Raspovic, Anita; McMahon, Lawrence P; Erbas, Bircan; Landorf, Karl B;	Risk factors for foot ulceration in adults with end-stage renal disease on dialysis: study protocol for a prospective observational cohort study	Journal of Foot and Ankle Research	8		2017-01-01	2015	Springer
			GS1_111	Jackson, Lorraine; Binning, Jodi; Potter, Julia;	Plantar pressures in rheumatoid arthritis using prefabricated metatarsal padding	Journal of the american podiatric medical association	94	3	239-245	2004	Am Podiatric Med Assoc
			GS1_112	Hutchins, Stephen William; Lawrence, Gwen; Blair, Stephen; Aksenov, Andrey; Jones, Richard;	Use of a three-curved rocker sole shoe modification to improve intermittent claudication calf pain—a pilot study	Journal of Vascular Nursing	30	1	2020-11-01	2012	Elsevier
			GS1_113	Malki, Athra; Hajibozorgi, Mahdieh; Verkerke, Gijsbertus J; Dekker, Rienk; Hijmans, Juha M;	Plantar pressure reduction in the heel region through self-adjusting insoles with a heel cup in standard and individualized rocker shoes	Clinical Biomechanics			106281	2024	Elsevier
			GS1_114	Bowering, C Keith;	Diabetic foot ulcers. Pathophysiology, assessment, and therapy.	Canadian Family Physician	47	5	1007-1016	2001	The College of Family Physicians of Canada
			GS1_115	Morona, Judy K; Buckley, Elizabeth S; Jones, Sara; Reddin, Edith A; Merlin, Tracy L;	Comparison of the clinical effectiveness of different off‐loading devices for the treatment of neuropathic foot ulcers in patients with diabetes: a systematic review and meta‐analysis	Diabetes/metabolism research and reviews	29	3	183-193	2013	Wiley Online Library
			GS1_116	Yamasaki, Hiroyuki; Abe, Yoshiro; Mima, Shunsuke; Bando, Mayu; Nagasaka, Shinji; Yamashita, Yutaro; Mineda, Kazuhide; Kuroda, Akio; Matsuhisa, Munehide; Takaiwa, Masahiro;	Effect of joint limitation and balance control on gait changes in diabetic peripheral neuropathy	Diabetology International	14	4	390-396	2023	Springer
			GS1_117	Pambudi, Doni Setio; Hidayah, Lailatul;	Foot 3D Reconstruction and Measurement using Depth Data	J. Inf. Syst. Eng. Bus. Intell	6		37-45	2020
			GS1_118	Miranda, Cesare; Da Ros, Roberto; Marfella, Raffaele;	Update on prevention of diabetic foot ulcer	Archives of Medical Science-Atherosclerotic Diseases	6	1	123-131	2021	Termedia
			GS1_119	Hunt, Dereck L;	Diabetes: foot ulcers and amputations	BMJ clinical evidence	2009			2009	BMJ Publishing Group
			GS1_120	Viswanathan, Vijay; Rao, V Narayan;	Managing diabetic foot infection in India	The International Journal of Lower Extremity Wounds	12	2	158-166	2013	SAGE Publications Sage CA: Los Angeles, CA
			GS1_121	Kelechi, Teresa J; Lukacs, Karen S;	Intrapreneurial nursing: the comprehensive lower extremity assessment form	Clinical Nurse Specialist	10	6	266-274	1996	LWW
			GS1_122	Coates, James; Chipperfield, Andrew; Clough, Geraldine;	Wearable multimodal skin sensing for the diabetic foot	Electronics	5	3	45	2016	MDPI
			GS1_123	Fleck, Cynthia A;	Wound prevention	Preventive Dermatology			249-265	2010	Springer
			GS1_124	Orlando, Giorgio; Prior, Yeliz; Reeves, Neil D; Vileikyte, Loretta;	Patient and provider perspective of smart wearable technology in diabetic foot ulcer prevention: a systematic review	Medicina	57	12	1359	2021	MDPI
			GS1_125	Li, Xinrui; Ai, Xin; Wang, Bo; Luo, Mengqian; Miyamoto, Akira; Kuchay, Mohammad Shafi; Feng, Dechao; Zhang, Chi;	Application of 3D printing in the treatment of diabetic foot ulcers: current status and new insights	Frontiers in Bioengineering and Biotechnology	12		1475885	2024	Frontiers Media SA
			GS1_126	Hashim, Nabil Fikri; Theng, Koh Ching;	Augmented Reality-Based Design of Shoes for Arthritis	Research Progress in Mechanical and Manufacturing Engineering	3	1	486-492	2022
			GS1_127	Richie Jr, Douglas H;	Therapeutic Hosiery: An Essential Component of Footwear for the Pathologic Foot.	Podiatry Management	27	8		2008
			GS1_128	Snyder, Robert J;	Diabetes: Offloading difficult wounds. Part 2	Diabetes				2010
			GS1_129	Lyons, Thomas E; Rich, Jeremy; Veves, Aristidis;	Foot pressure abnormalities in the diabetic foot	The diabetic foot: medical and surgical management			127-146	2002	Springer
			GS1_130	Dorgan, Mary Beth; Birke, James A; Moretto, Jane A; Patout, Charles A; Rehm, Kenneth B;	CE Credit: Performing Foot Screening for Diabetic Patients	The American Journal of Nursing	95	11	32-37	1995	JSTOR
			GS1_131	Tsao, Tiffany;	Diabetic foot care	Diabetic Foot Problems			503-526	2008	World Scientific
			GS1_132	Pinzur, Michael S;	The diabetic foot	Comprehensive therapy	28	3	232-237	2002	Springer
			GS1_133	Tedeschi, Roberto; Giorgi, Federica; Donati, Danilo;	Harnessing Foot Mechanics: The Role of Lacing Techniques in Enhancing Comfort and Reducing Injury Risk	Applied Sciences	14	22	10190	2024	MDPI
			GS1_134	Barsotti, Ercole; Goodman, Bailey; Samuelson, Riley; Carvour, Martha L;	A Scoping Review of Wearable Technologies for Use in Individuals With Intellectual Disabilities and Diabetic Peripheral Neuropathy	Journal of Diabetes Science and Technology			19322968241231279	2024	SAGE Publications Sage CA: Los Angeles, CA
			GS1_135	Jarrett, Beth D;	Shoes & podiatry. Diabetic shoes and hosiery: an overview.	Podiatry Management	25	8		2006
			GS1_136	Birke, James A; Pavich, Michelle A; Patout Jr, Charles A; Horswell, Ronald;	Comparison of forefoot ulcer healing using alternative off-loading methods in patients with diabetes mellitus	Advances in skin & wound care	15	5	210-215	2002	LWW
			GS1_137	Baxi, Omkar; Yeranosian, Michael; Lin, Anthony; Munoz, Maximilian; Lin, Sheldon;	Orthotic management of neuropathic and dysvascular feet	Atlas of Orthoses and Assistive Devices			268-276. e2	2019	Elsevier
			GS1_138	Eddison, Nicola;	Effectiveness and cost effectiveness of orthotic interventions in diabetes: systematic review.					2017	European Foundation for the Study of Diabetes
			GS1_139	Bus, SA; van Netten, JJ; Lavery, LA; Monteiro-Soares, M; Rasmussen, A; Jubiz, Y; Price, PE;	Prepared by the IWGDF Working Group on Prevention of Foot Ulcers					2015
[truncated: 2,179 more rows]

## Sheet: GS1
	Ref	Authors	Title	Publication	Volume	Number	Pages	Year	Publisher
[truncated: 282 more rows]

[truncated: 12 more sheets: GS2, GS3, GS4, SC1, SC2, SC3, SC4, ME1, ME2, ME3, ME4, picklist]
